# Supplementary material for: Mitochondrial calcium regulates lipid metabolism by modulating tethering of mitochondria to lipid droplets
Source: EMBO J. 2026 Jul 3;45(14):4820–48. doi: 10.1038/s44318-026-00827-8 (PMC13373242; doi:10.1038/s44318-026-00827-8)
Supplement: Supplementary file 3 — Source data Fig. 1 [file 44318_2026_827_MOESM3_ESM.zip]

Archive with 6 entries (5 files):
- Figure 1/
- __MACOSX/._Figure 1
- Figure 1/.DS_Store
- __MACOSX/Figure 1/._.DS_Store
- Figure 1/Figure1 raw data numerical.xlsx
- __MACOSX/Figure 1/._Figure1 raw data numerical.xlsx
