# Supplementary material for: Mitochondrial calcium regulates lipid metabolism by modulating tethering of mitochondria to lipid droplets
Source: EMBO J. 2026 Jul 3;45(14):4820–48. doi: 10.1038/s44318-026-00827-8 (PMC13373242; doi:10.1038/s44318-026-00827-8)
Supplement: Supplementary file 3 — Source data Fig. 1 [file 44318_2026_827_MOESM3_ESM.zip › Figure 1/Figure1 raw data numerical.xlsx]

## Sheet: Figure 1A
	unt		Lipase
FL	1.05205	1.12871	1.08956	1.24376
sFL	1.10314	1.13403	1.34611	1.33555

## Sheet: Figure 1D
no mt	CM	PDM	CM+cytosol	PDM+cyosol
0.00395809	0.877275	1.3168	1.20697	2.80292
0.00453024	0.668725	1.77739	1.64618	2.43598
	0.52639	1.4238	1.60256	2.17871
	0.61235	1.5333	1.5625	2.20028
	0.752356	1.6125	1.42254	2.25446
	0.4953	1.4953	1.39611	2.13348

## Sheet: Figure 1E
BAT sFL	WAT sFL
1.01012	0.352773
0.984275	0.388335
1.0287	0.538189
0.932913	0.488073
1.09247	0.585161
0.977477	0.473119

## Sheet: Figure 1F
BAT PDM	WAT PDM
0.998045	0.645033
1.00227	0.966827
0.976619	0.993444
1.03701	0.784567
0.990339	0.881506
1.001	0.72365

## Sheet: Figure 1G
cold PDM	RT PDM	TN PDM
	0.966422	1.2978
	1.09899	1.45483
	1.01004	1.40623
	1.01533	1.26587
	0.913982	1.39091
	1.14218	1.50513
	0.819552	2.12378
	1.05096	2.10922
0.788464	1.0342
0.636832	1.00785
0.686059	0.958146
0.815851	1.00224
0.67158	0.956822
0.845513	1.04215
0.675611	0.909851
0.858939	1.02905
0.796758	1.06403

## Sheet: Figure 1H
cold cytosol	RT cytosol	TN cytosol
0.551401	0.988066
0.715934	0.993588
0.739523	0.912179
0.61345	1.0108
0.679669	1.09887
	0.94412	1.20402
	1.07363	1.10651
	0.986729	1.09021
	1.05265	1.2341
	1.03873	1.16062
	0.913757	1.12668

## Sheet: Figure 1I
CM PM	CM PC	PDM PM	PDM PC
0.602564	0.153847	1.17871	-0.30449
0.5625	0.078125	1.20028	0.227062
0.422536	0.035212	1.25446	-0.0198
0.396114	0.055556	1.13349	0.072398

## Sheet: Figure 1J
FL	unt	PM	PC	PC + RR	PC + Ca2+	PC +Ca2++ RR
0.463585	0.031179	0.330278	0.12627	0.040371	-0.08335	0.192931
0.254055	0.007819	0.20433	0.128464	0.051234	-0.00245	0.196736
0.379619	-0.0385	0.301269	0.063664	0.230856	0.073761	0.21721
