# Supplementary material for: Mitochondrial calcium regulates lipid metabolism by modulating tethering of mitochondria to lipid droplets
Source: EMBO J. 2026 Jul 3;45(14):4820–48. doi: 10.1038/s44318-026-00827-8 (PMC13373242; doi:10.1038/s44318-026-00827-8)
Supplement: Supplementary file 4 — Source data Fig. 2 [file 44318_2026_827_MOESM4_ESM.zip]

Archive with 54 entries (51 files):
- Figure 2/
- __MACOSX/._Figure 2
- Figure 2/Figure 2F/
- __MACOSX/Figure 2/._Figure 2F
- Figure 2/.DS_Store
- __MACOSX/Figure 2/._.DS_Store
- Figure 2/Figure 2 raw data numerical and imaging quantification.xlsx
- __MACOSX/Figure 2/._Figure 2 raw data numerical and imaging quantification.xlsx
- Figure 2/Figure 2B/
- __MACOSX/Figure 2/._Figure 2B
- Figure 2/Figure 2F/RR Image 66 0617 RR.png
- __MACOSX/Figure 2/Figure 2F/._RR Image 66 0617 RR.png
- Figure 2/Figure 2F/.DS_Store
- __MACOSX/Figure 2/Figure 2F/._.DS_Store
- Figure 2/Figure 2F/Atglstatin.czi
- __MACOSX/Figure 2/Figure 2F/._Atglstatin.czi
- Figure 2/Figure 2F/RR Image 66.czi
- __MACOSX/Figure 2/Figure 2F/._RR Image 66.czi
- Figure 2/Figure 2F/Figure 2F image composite.pptx
- __MACOSX/Figure 2/Figure 2F/._Figure 2F image composite.pptx
- Figure 2/Figure 2F/Atglistatin NE.czi
- __MACOSX/Figure 2/Figure 2F/._Atglistatin NE.czi
- Figure 2/Figure 2F/Atglstatin 08.png
- __MACOSX/Figure 2/Figure 2F/._Atglstatin 08.png
- Figure 2/Figure 2F/unt NE Image 56-Airyscan Processing-1.tif (RGB).tif
- __MACOSX/Figure 2/Figure 2F/._unt NE Image 56-Airyscan Processing-1.tif (RGB).tif
- Figure 2/Figure 2F/unt rotated Image 16-Airyscan Processing-1.tif (RGB).tif
- __MACOSX/Figure 2/Figure 2F/._unt rotated Image 16-Airyscan Processing-1.tif (RGB).tif
- Figure 2/Figure 2F/Palm Image 34-Airyscan Processing-2.tif (RGB).tif
- __MACOSX/Figure 2/Figure 2F/._Palm Image 34-Airyscan Processing-2.tif (RGB).tif
- Figure 2/Figure 2F/RR NE Image 93.czi
- __MACOSX/Figure 2/Figure 2F/._RR NE Image 93.czi
- Figure 2/Figure 2F/Palm NE rotated Image 29-Airyscan Processing-1.tif (RGB).tif
- __MACOSX/Figure 2/Figure 2F/._Palm NE rotated Image 29-Airyscan Processing-1.tif (RGB).tif
- Figure 2/Figure 2F/unt NE Image 56.czi
- __MACOSX/Figure 2/Figure 2F/._unt NE Image 56.czi
- Figure 2/Figure 2F/Atglstatin NE 08.png
- __MACOSX/Figure 2/Figure 2F/._Atglstatin NE 08.png
- Figure 2/Figure 2F/RR NE Image 93 0617 RR NE.png
- __MACOSX/Figure 2/Figure 2F/._RR NE Image 93 0617 RR NE.png
- Figure 2/Figure 2F/Palm NE rotated Image 29.czi
- __MACOSX/Figure 2/Figure 2F/._Palm NE rotated Image 29.czi
- Figure 2/Figure 2F/unt rotated Image 16.czi
- __MACOSX/Figure 2/Figure 2F/._unt rotated Image 16.czi
- Figure 2/Figure 2F/Palm Image 34.czi
- __MACOSX/Figure 2/Figure 2F/._Palm Image 34.czi
- Figure 2/Figure 2B/Image 105_Out.czi - Z=0 unstrip.tif
- __MACOSX/Figure 2/Figure 2B/._Image 105_Out.czi - Z=0 unstrip.tif
- Figure 2/Figure 2B/Mito in magenta and LD in green pic.pptx
- __MACOSX/Figure 2/Figure 2B/._Mito in magenta and LD in green pic.pptx
- Figure 2/Figure 2B/Image 36_Out-1-1 scale bar 5um.tif
- __MACOSX/Figure 2/Figure 2B/._Image 36_Out-1-1 scale bar 5um.tif
- Figure 2/Figure 2B/Image 89_Out.czi - Z=0 scale bar 5um strip.tif
- __MACOSX/Figure 2/Figure 2B/._Image 89_Out.czi - Z=0 scale bar 5um strip.tif
