# Supplementary material for: Mitochondrial calcium regulates lipid metabolism by modulating tethering of mitochondria to lipid droplets
Source: EMBO J. 2026 Jul 3;45(14):4820–48. doi: 10.1038/s44318-026-00827-8 (PMC13373242; doi:10.1038/s44318-026-00827-8)
Supplement: Supplementary file 4 — Source data Fig. 2 [file 44318_2026_827_MOESM4_ESM.zip › Figure 2/Figure 2 raw data numerical and imaging quantification.xlsx]

## Sheet: Figure 2A
PM	PM+ Ca2+	PM+ Ca2++RR	PC
0.028579			-0.15305
-0.01055	-0.20376		-0.27659
0.108071			-0.1856
0.01223			-0.1156
-0.09448			-0.1829
0.056234	-0.30497		-0.11053
-0.05694	-0.22175	0.015398	-0.202635
0.07669	-0.19015	-0.0893
-0.04946	-0.1121	-0.0654
-0.04775	-0.11772	-0.06887
0.07885	-0.18206	-0.0101
0.017989	-0.18512	-0.04866
	-0.06083	0.088432

## Sheet: Figure 2C
Unstripped	mechanically stripped	Ca2+ detachment
165.521	66.2083	269.608
35.014	38.8337	133.053
87.8533	42.0168	34.3774
219.633	46.4731	58.5689
152.788	117.138	36.2872
50.2928	56.0224	154.062
89.1266	92.628	101.222
79.5773	56.659	63.0252
167.431	36.2872	70.028
42.6534	61.1154	134.963
38.1971	111.408	198.625
50.9295	50.9295	289.025
33.1041	36.9239	496.562
88.4899	50.9295	304.303
53.4759	50.9295	164.248
152.788	98.6758	44.5633
114.591	56.659	79.5773
36.9239	77.0308	183.346
75.7576	101.222	132.417
64.2985	74.4843	217.087
151.515	79.5773	163.611
635.982	49.0196	313.216
38.8337	101.859	204.991
233.002	63.0252	446.906
105.679	33.1041	115.228
185.893	68.7548	175.07
110.772	90.3998	251.464
253.056	46.4731	134.327
254.647	110.772	35.6506
218.36	84.6702	114.91
80.8505	89.7632	114.591
268.653	59.8421	163.611
36.9239	55.3858	313.853
42.0168	52.8393	201.808
26.738	34.3774	53.4759
57.9323	101.859	260.377
103.132	42.0168	143.876
147.059	52.2027	47.7464
248.918	77.6674	109.498
52.2027	34.3774	34.3774
346.957	43.29	135.6
29.2844	38.1971	51.5661
152.152	43.29	38.8337
125.414	50.9295	183.983
173.797	94.8561	215.177
50.9295	80.8505	84.6702
54.1125	77.6674	96.766
96.766	70.6646	64.2985
237.459	60.4787	267.38
152.152	54.7492	145.786
39.4703	55.3858	243.825
161.064	43.9267	59.2055
80.8505	37.5605	221.543
81.4871	52.2027	127.96
254.011	64.2985	227.909
211.994	49.0196	94.8561
19.7352	45.1999	131.78
54.1125	41.3802	179.526
32.4675	45.1999	206.901
49.0196	44.5633	81.4871
43.9267	36.2872	98.6758
24.1915	117.774	91.0364
69.3914	77.6674	183.346
38.1971	48.383	40.1069
42.0168	78.9407	0.636618
43.9267	71.3012	63.6618
21.645	47.1097	165.521
93.5829	80.2139	463.458
36.2872	71.3012	45.1999
59.8421	45.1999	71.3012
36.2872	85.3068	38.8337
45.1999	57.2957	122.231
71.3012	94.8561	48.383
39.4703	59.8421	40.7436
31.1943	56.0224	56.659
40.1069	40.1069	65.5717
54.1125	63.0252	70.6646
46.4731	54.1125	38.1971
91.673	87.8533	36.9239
75.7576	52.2027	99.9491
63.0252	66.2083	229.183
29.9211	33.7408	42.0168
70.028	36.9239	127.96
31.1943	94.8561	169.977
38.8337	85.9435	73.2111
38.1971	85.9435	43.29
33.7408	87.8533	210.084
168.704	54.7492	207.538
35.6506	50.2928	96.766
40.7436	96.766	322.129
40.7436	87.2167	227.909
38.1971	43.29	263.56
41.3802	91.0364	426.534
92.3097	114.591	124.777
88.4899	54.7492	46.4731
26.1014	62.3886	70.028
73.8477	57.2957	47.7464
29.9211	41.3802	31.8309
38.1971	39.4703	202.445
64.2985	91.673	64.2985
43.9267	58.5689	192.259
35.014	57.2957	64.9351
44.5633	58.5689	115.865
53.4759	56.659	261.014
160.428	92.9463	132.417
249.554	70.028	206.264
40.7436	31.1943	204.991
50.9295	43.9267	60.4787
43.29	86.5801	191.622
87.2167	41.3802	114.591
184.619	80.2139	77.6674
35.014	48.383	36.2872
32.4675	41.3802	103.132
54.7492	50.2928	47.1097
66.2083	51.5661	124.777
70.6646	47.7464	35.014
46.4731	222.816	37.5605
35.014	54.1125	70.6646
27.3746	63.6618	47.7464
76.3942	54.1125	88.4899
48.383	43.29	71.9379
53.4759	59.8421	69.3914
231.729	77.0308	147.059
58.5689	38.1971	35.014
35.6506	52.2027	163.611
38.1971	61.1154	36.2872
29.2844	47.1097	343.774
44.5633	45.8365	45.1999
57.2957	42.0168	115.865
275.656	54.7492	94.8561
35.6506	75.121	295.391
38.8337	119.048	33.7408
124.777	34.3774	72.5745
40.7436	40.1069	187.166
33.1041	99.9491	54.1125
38.1971	108.862	119.684
49.6562	45.8365	112.045
38.1971	48.383	183.983
41.3802	89.1266	48.383
45.8365	42.0168	215.814
38.8337	173.16	94.2195
43.9267	43.9267	222.18
84.0336	230.456	338.681
39.4703	125.414	28.6478
37.5605	50.9295	140.693
44.5633	59.2055	125.414
43.9267	157.245	115.228
52.2027	36.2872	200.535
46.4731	98.0392	289.025
36.2872	136.873	38.8337
127.324	54.1125	111.408
49.6562	204.355	251.464
97.4026	180.8	53.4759
54.7492	69.3914	77.0308
45.1999	154.698	105.042
38.1971	169.977	208.811
33.1041	76.3942	78.9407
35.014	202.445	82.7604
82.7604	61.1154	143.239
73.8477	173.16	63.6618
31.8309	310.033	91.673
75.7576	142.602	57.9323
38.8337	131.143	152.152
33.7408	74.4843	359.053
68.1182	53.4759	68.7548
43.9267	54.1125	54.1125
52.8393	42.6534	227.273
35.014	59.2055	36.2872
33.7408	53.4759	400.433
34.3774	65.5717	312.58
40.1069	57.2957	696.46
28.6478	50.9295	207.538
31.8309	170.614	123.504
40.7436	57.2957	378.788
77.0308	52.8393	233.002
33.1041	113.318	82.7604
33.1041	40.7436	264.197
52.2027	118.411	136.236
44.5633	56.659	55.3858
59.8421	50.2928	256.557
40.7436	147.695	135.6
35.6506	308.123	32.4675
36.9239	105.679	168.704
63.0252	36.2872	50.2928
36.9239	32.4675	83.397
43.29	293.481	32.4675
128.597	221.543	168.704
38.1971	126.687	152.152
40.7436	149.605	38.1971
37.5605		189.394
50.2928		117.774
34.3774		51.5661
63.6618		148.969
31.8309		66.8449
379.425		227.909
59.2055		294.118
33.1041		81.4871
35.6506		40.7436
53.4759		148.332
44.5633		82.1238
61.1154		120.957
35.6506		176.343
36.2872		95.4927
63.6618		98.6758
37.5605		157.245
43.29		37.5605
127.96		392.157
35.6506		149.605
41.3802		151.515
36.9239		263.56
38.1971		430.354
39.4703		212.631
42.6534		206.264
46.4731		43.29
33.1041		301.12
33.1041		265.47
36.9239		131.143
36.2872		626.432
125.414		36.9239
145.786		108.862
38.8337		605.424
48.383		71.9379
46.4731		45.8365
49.0196		238.732
29.9211		1089.25
29.9211		65.5717
36.9239		197.352
40.7436		36.2872
44.5633		236.822
34.3774		43.29
34.3774		250.828
114.591		112.681
140.056		613.7
36.9239		420.168
46.4731		40.7436
47.1097		214.54
211.994		108.862
37.5605		96.766
33.7408		200.535
35.6506		75.121
42.6534		262.287
59.2055		278.839
41.3802		193.532
35.6506		348.23
54.1125		294.754
37.5605		119.684
38.8337		78.9407
123.504		422.078
40.1069		287.752
38.8337		259.74
50.2928		69.3914
33.1041		108.862
61.1154		315.763
31.8309		63.0252
59.8421		395.977
73.2111		35.6506
63.6618		197.352
70.6646		168.067
26.738		118.411
33.7408		96.1294
71.3012		269.926
268.653		156.608
55.3858		135.6
50.2928		57.9323
60.4787		300.484
35.6506		217.724
37.5605		169.34
28.0112		194.169
46.4731		142.602
59.2055		52.2027
45.8365		48.383
43.9267		314.489
40.1069		380.061
40.1069		127.96
33.1041		404.253
26.738		112.681
29.9211		54.1125
107.588		47.1097
207.538		162.974
36.2872		73.2111
40.7436		47.1097
45.1999		518.207
32.4675		543.035
31.8309		48.383
40.1069		119.048
91.0364		233.639
38.8337		362.236
346.32		207.538
20.3718		79.5773
37.5605		96.1294
27.3746		792.59
28.0112		132.417
28.6478		427.808
110.772		40.1069
43.9267		70.6646
55.3858		213.904
106.952		875.987
35.6506		149.605
34.3774		185.893
54.1125		599.058
56.0224		138.146
35.6506		1158.64
39.4703		283.932
171.887		42.0168
59.8421		746.753
39.4703		99.9491
110.135		78.9407
42.6534		175.07
40.7436		534.759
33.7408		79.5773
59.2055		168.704
40.7436		33.1041
54.1125
33.1041
168.704
35.014
89.7632
85.3068
68.1182
96.766

## Sheet: Figure 2D
Unstripped	mechanically stripped	Ca2+ detachment
38.2692	14.4231	46.7532
0	0	16.5072
64.4928	12.8788	0
4.34783	34.2466	46.1957
19.5833	0	0
18.9873	0	10.5372
0	0.343643	18.5535
31.6	0	41.4141
41.635	0	9.09091
23.8806	1.5625	40.566
0	10.2857	19.5513
15.625	63.75	84.5815
0	0	15.641
79.8561	22.5	34.728
42.8571	1.25	69.7674
31.875	30.3226	40.7143
4.44444	0	28
0.862069	0	52.2569
45.7983	9.43396	35.3365
0	21.7949	46.1877
6.09244	0	0
18.2683	25.974	0
24.5902	30.9375	0
36.7486	15.1515	4.41595
3.91566	0	0
6.50685	47.2222	0
0	8.09859	0
17.8616	22.6027	56.1611
49	28.7356	0
13.8484	39.8496	0
12.9921	16.3121	0
17.7725	10.1064	0
93.1034	14.9425	0
19.697	36.1446	0
13.0952	43.5185	25
76.3736	10.3125	1.46699
0.925926	0	5.0885
0	0	30
7.16113	13.5246	0
0	31.4815	0
16.789	24.2647	30.5164
0	0	45.679
0	32.3529	45.9016
11.6751	21.875	23.3564
38.6447	3.69128	1.92308
0	40.1575	0
0	4.91803	19.0789
76.6447	0	17.8218
23.0563	0	0
10.8787	0	0
0	0	0
0	5.7971	0
32.2835	0	0
40.625	37.8049	100
10.7769	9.90099	0
10.3604	47.4026	0
100	9.85915	0
59.4118	27.6923	0
0	28.169	12.4615
0	45	20.3125
39.1304	0	42.5806
85.5263	25.1351	0
0	0	0
0	0	86.5079
0	24.5968	50
26.087	0	0
0	0	2.11538
0	15.0794	31.8681
0	16.0714	84.507
17.0213	21.1268	45.9821
61.4035	33.5821	19.6721
42.2535	0	18.75
71.875	3.69128	100
42.7419	72.8723	57.0312
2.04082	47.7273	92.6966
61.9048	7.14286	60.1942
11.7647	0	55.8559
63.6986	0	60
76.3889	14.1304	62.931
30.2521	19.5122	35.0318
73.7374	6.25	11.25
73.4043	0	0
77.7273	35.3448	44.5274
53.0612	8.05369	6.92884
0	22.2222	40.8696
36.6667	8.14815	51.4706
0	0	24.2424
38.6792	29.0698	36.1963
0	23.4177	35.5263
78.125	38.4868	0
21.0938	25.5474	0
59.1667	0	0
42.3077	10.8392	0
26.8966	33.0556	0
8.27338	26.7442	0
92.6829	8.16327	0
55.1724	12.7778	0
63.8298	0	0
100	0	0
23.7624	30.2083	0
0	25.5435	0
4.54545	9.44444	0
0	0	7.14286
100	44.382	3.90244
66.2698	53.7671	6.25
42.3469	8.18182	13.8889
82.0312	0	2.17391
23.75	11.5942	0
0	13.9706	19.4352
0	0	7.22222
92.7586	6.74603	2.45902
0	0	0
0	0	25.9259
23.2558	33.5443	38.5135
55.2885	22.8395	19.898
69.3694	0	0
91.0959	0.714286	100
99.0909	85.8824	31.5315
61.6279	16	47.3333
60	28.8235	0
26.3158	0	0
17.2619	0	0
78.5714	0	34.632
76.6304	1.66667	50.9091
44.6429	0	33.6576
35.8333	0	12.2807
89.1304	0	4.07407
85.7143	0	0
64.4444	0	0
6.92841	0	0
0	19.0678	0
17.2131	6.68449	0
81.3776	0	0
0	100	0
100	10.828	0
53.3333	31.8713	0
24.359	31.9444	31.8182
0	0	42.5606
100	0	77.6316
96.5278	0	54.7198
59.0164	25.1838	0
70.2899	0	19.0544
21.2121	13.1215	54.5113
95.9677	7.61421	100
23.7288	13.125	0
78.5714	0	18.2741
84.058	0	0
48.7805	0	0
84.2466	0	8.37004
0	6.74419	0
5.5	0	4
69.8718	13.5514	0
54.902	0	0
0	9.17431	24.3802
27.4648	0.205761	0
32.5	42.6966	2.7439
0	0	0
0	0	0
52.6923	100	0
0	0	0
52	0	0
0	0	0
95.9016	0	46.6527
0	0	30.8511
51.8692	0	0
33.3333	0	100
100	0	34.4538
91.8182	0	0
75.4717	0	11.2083
41.6667	0	8.9613
19.8413	0	60.5576
45.5556	0	55.9816
100	0	31.701
35.9375	0	17.1429
76.0331	21.6867	7.65027
100	48.0337	61.1538
100	0	55.7831
14.6341	0	0
94.2857	0	0
0	0	40.3226
85.1562	0	1.87793
92.8571	3.71901	100
61.2069	0	71.6981
84.8485	0	0
68.1034	0	0
92.6471	0	93.1373
12.8713	0	0
0	0	0
76.5625	0	0
77.9661		0
0		7.2973
87.963		0
78		24.5726
77		39.0476
47.0638		30.3073
0		34.5238
75.9615		50.3906
30.3571		100
23.8095		44.8498
77.8571		80.6202
0		23.4211
75		44.9458
71.0526		59.3333
89		45.4839
87.2881		78.1377
91.9118		0
24.3781		23.7013
0		38.5106
96.1538		26.6807
64.6552		12.8019
0		22.1154
97.5806		20.6587
66.4179		8.02469
0		10.2941
0		6.55391
54.8077		0
97.4138		7.03883
40.3509		6.80894
85.533		0
0		23.3918
0		27.2871
89.4737		0
0		18.0556
31.1688		0
65.9574		16.6569
54.2553		0
84.4828		36.4516
58.5938		14.0351
0		11.0215
100		0
62.963		19.5431
76.3889		7.06215
0		1.45228
0		2.5
81.5068		13.2812
29.7297		8.90208
17.7177		7.89474
0		0
16.9811		0
0		0
79.8507		40.6553
0		2.62557
83.8462		7.07237
76.7857		42.596
57.0588		0
38.1356		18.617
86.8852		0
3.35052		7.01357
0		0
86.8852		50.4902
0		0
79.8077		0
68.75		31.1492
75		0
0		0
76.5217		49.1071
23		25.1613
77.4775		0.189394
0		0
99.0566		9.60265
34.375		3.77358
36.1374		14.8374
9.1954		27.23
25.3165		0
44.7368		12.9237
9.82143		4.82456
50.8475		0
90.9091		33.9344
95.8904		0
77.957		0
0		0
84.7826		5.16194
43.6508		0
26.1905		84.0796
8.65385		2.99213
26.1905		0
0		100
9.46746		0
12.7301		0
33.3333		0
17.9688		0
19.0141		0
0		0
0		0
13.4921		0
0		0
0		0
72.4265		0
53.125		0
27.9661		0
0		0
0		0
36.6667		0
43.1034		0
0		0
0		0
41.9643		0
0		0
0		0
0		0
27.2727		0
32.1429		41.9231
0		7.84753
14.0741		11.3636
21.2766		37.3402
100		0
82.948		24.5968
23.1343		9.63636
26.5625		18.8095
35.8491		10
42.4731		0
0		51.9231
38.2353
0
20
0
23.7589
39.9254
13.5514
27.3026

## Sheet: Figure 2E
Calcium concentration (μM)	PMA				PCA				PMA + UK
0	1	1	1	1			1	1			1	1
100	1.36639	1.04252	1.93914	1.80359			1.83941	1.79739			1.58963	1.5951
200	2.0691	1.76512	3.68531	3.03907			3.65005	2.93697			3.53154	3.24621
300	3.18954	2.78446	6.09649	4.52482			6.66826	6.7367			6.20487	6.30105
400	5.9145	4.8667	7.44517	7.01162			9.28571	8.42203			10.406	9.37573
500	10.8023	10.1359	8.78289	8.56917			13.2311	12.0635			14.0537	13.6348

## Sheet: Figure 2G
	unt	NE	Ru360	NE+Ru360	CGP	NE+CGP	Palm	NE+Palm	ATGLstatin	NE+ATGLstatin
exp 20190508	49.514	15.3353	13.0345	225.654	66.5437	10.2718	739.865	15.5076
	243.381	20.0577	38.2162	432.284	65.0667	13.7279	79.0258	51.2138
		28.3542	81.9045	79.5511	42.4812	11.5594	63.1269	28.1406
	37.7966	57.7758	44.8727	68.3337	76.2242	60.7723	225.851	21.6769
	40.9145	6.80164	45.4429	55.1475	37.8703	29.3127	15.6416	29.6852
	46.5303	11.835	55.0056	371.064	31.4071	33.2118		16.1833
	116.8	21.031	217.041	7.47511	29.1837	20.25	58.0547	22.5306
	276.473		67.6456	98.8602	46.7259	22.2261	44.0564	8.99647
	63.3293		27.4009	25.7748	96.5447	38.8472	84.5364	15.6896
	82.0391		66.6751	42.0486	89.8867	17.8437	26.6478	14.5085
	43.2447		49.3261		10.4869	28.6776	55.9519	22.4097
			62.5699		60.8381	23.2854	25.8049	13.7075
						26.4245	28.0062	23.2063
							48.3376	26.6169
							86.7833	60.1606
								20.5611
								7.41755
								12.6878
								10.4944
exp 20190617	140.706	70.7617	137.111	65.7173	118.552		1137.74	14.9654
	102.172	70.9013	134.081	86.7696	148.066	77.9002	107.701	8.72866
	95.9252	72.5101	84.4514	87.7243	96.144	72.5478	88.9947	15.1308
	51.4485	109.748	92.1356	208.979	132.177	46.4423	86.9871	73.2243
	105.377	81.6737	125.304	92.6853	94.1583	59.6685	87.7321	88.1988
	69.315	72.8659	95.8451	99.7755	96.062	65.0816	135.755	53.5612
	108.109	65.1387	81.5955	74.6689	94.6918	65.4002	107.811	13.2692
	58.0391	52.8657	103.501	61.4554	93.528	64.1128	93.8397	18.8956
	60.7206	48.3687	96.7409	49.4885	88.5094	61.6964	115.524	97.0949
	84.5096	48.6009	71.2984	99.0109	66.242	60.7077	201.691	65.8392
	71.7525	88.4807	90.8177	141.232	153.994	92.4364	97.0322	55.8995
	91.4578	56.5564	100.924	96.3266	125.177	90.5134	121.906	75.4796
	141.505	50.9538	84.2937	73.0378	161.034	77.7722	266.39	44.4728
	117.426	61.8257	124.923	60.6448	92.3257	92.6094	92.4439	39.6084
	280.734	63.8589	118.658	78.0901	104.192	69.2717	90.7897	65.1247
	79.2002	63.4259	88.3159	59.0405	145.257	124.088	137.775	42.2868
	71.653		117.969	108.674	94.8448	60.2452	95.6282	71.0412
	85.0965		77.1884	98.6464	127.772	82.5214	80.9595	56.6849
	124.328		113.599	73.721	178.633	57.9336	140.287	87.3941
	60.6417		316.725	130.562	173.949		101.783	12.6039
	162.159		91.4631	75.4685	131.802		100.531	7.34708
			112.064	94.7778	122.137		75.2692
			243.722	75.5702	148.112		90.8573
			100.341	76.657	182.931		137.301
			156.454	89.3113	102.372		113.127
			81.6312		83.7082		81.2651
			233.615		89.8931		108.147
			144.02		109.796		164.178
					152.145		87.4641
					117.606
					122.533
					158.4
exp 20190619	80.0829	77.9814	55.7899	79.1124	133.516	65.6608	92.8015	15.1566
	116.825	102.787	61.9585	72.1217	103.056	86.1792	86.9222	11.2687
	145.241	67.8196	265.969	109.615	107.008	81.5319	56.2762	56.3635
	111.937	157.574	93.4068	78.1592	135.53	61.0866	153.52	6.06415
	71.0825	54.7229	148.604	151.78	139.431	43.298	176.171	60.548
	102.457	59.2043	78.0957	59.9921	206.137	79.9707	114.456	57.2472
	151.507	240.017	142.319	93.9968	112.316	78.5644	124.705	18.2949
	93.228	179.679	99.4132	74.0478	64.7472	80.2686	66.2305	76.4665
	68.1515	46.7259	131.092	65.6748	238.481	70.5719	87.0543	10.0294
	90.689	67.9515	89.1107	78.1501	68.8895	37.9727	100.098	87.0578
	87.4458	56.1262	124.584	80.486	198.766	73.2371	85.7142	36.9809
	85.8478	92.4079	103.894	50.9142	106.648	55.9724	84.7885	33.1632
	109.984	49.6487	119.894	78.6103	98.1848	85.5192	183.856	60.7551
	103.316	55.9198	77.7379	58.4064	107.857	86.4833	100.461	74.2285
	122.563	89.3567	111.775	73.9388	172.015	67.6794	131.959
	65.978	50.5579	59.757	85.2673	103.302	50.3411	137.903
	80.7393	91.3359	162.214	71.1397	63.1582	57.2149	71.9994
	83.5956	53.4318	131.79	59.4828	148.352		133.796
	67.6987	76.9404	90.2123	99.4262	94.7573		106.26
	176.157	59.4273	70.57	109.407	86.9721		91.8273
	115.73	47.8701	76.689	99.7452	96.5095		79.2726
	110.807	52.2627		80.6636	130.267		143.085
	81.4665	52.2565		84.01	85.8573		245.034
	93.1178	52.1111		91.9713	162.676		116.602
	84.8052	59.1855			64.4929		104.084
							87.6233
							288.843
							97.5637
exp 20200313	69.0399	71.4407							29.7596	9.95311
	169.103								141.856	109.549
	79.2453								265.176	85.274
	153.955								76.7302	61.8277
	48.396918*								148.959	86.311
	80.2598	84.3031							28.0414	15.748
exp 20200729	113.407	29.0844							197.493	171.605
	98.2569	78.2129							356.028	188.877
	52.632295*	46.6823							111.641	73.2764
	105.583	40.3618							127.175	254.768
	107.395	81.4091							136.151	239.833
	122.726	77.4386							173.365	164.418
									97.584
exp 20201123	49.324781*	70.2079							94.9582	40.2617
	96.6785	50.0356							72.1765	48.9888
	97.0384	56.3446							51.3854	65.0254
	69.8312	95.429382*							60.5738	51.1721
	81.3029	108.79619*							105.81	96.5466
	173.703								56.4107	129.992
	132.121	96.088284*

## Sheet: Figure 2H
	unt	NE	Ru360	NE+Ru360	CGP	NE+CGP	Palm	NE+Palm	ATGLstatin	NE+ATGLstatin
exp 20190508	93.178	78.203	34.9418	94.8419	99.8336	51.5807	88.1864	36.6057
	76.5391	61.5641	86.5225	96.5058	99.8336	34.9418	93.178	84.8586
		51.5807	89.8502	98.1697	101.498	69.8835	86.5225	81.5308
	104.825	78.203	94.8419	88.1864	136.439	88.1864	93.178	43.2612
	114.809	54.9085	84.8586	88.1864	91.5141	74.8752	54.9085	61.5641
	124.792	89.8502	93.178	88.2363	98.1697	89.8502		56.5724
	86.5225	84.8586	84.8586	96.6223	101.498	93.178	81.5308	74.8752
	91.5141	91.5141	84.8586	91.5141	91.5141	69.8835	46.589	56.5724
	138.103		98.1697	91.5141	131.448	89.8502	84.8586	64.8918
	83.1947		96.5058	104.825	94.8419	18.3028	48.2529	53.2446
	86.5225		93.178		54.9085	79.8669	93.178	33.2779
			93.178		96.5058	64.8918	51.5807	48.2529
						78.203	28.2862	63.228
							84.8586	86.5225
							89.8502	49.9168
								48.2529
								48.2529
								63.228
								51.1346
exp 20190617	127.181	94.6466	106.477	109.435	91.6888		106.477
	97.6043	65.0695	112.393	82.8157	100.562	47.3233	97.6043	97.6043
	59.1541	59.1541	20.7039	70.9849	76.9003	82.8157	62.1118	73.9426
	100.562	88.7311	65.0695	109.435	73.9426	56.1964	76.9003	94.6466
	91.6888	73.9426	79.858	76.9003	79.858	85.7734	118.308	97.6043
	68.0272	82.8157	17.7462	82.8157	82.8157	59.1541	100.562	50.281
	88.7311	73.9426	106.477	88.7311	106.477	65.0695	97.6043	56.1964
	109.435	53.2387	88.7311	108.45	70.9849	59.1541	85.7734	56.1964
	109.435	82.8157	103.52	110.985	85.7734	70.9849	94.6466	82.8157
	82.8157	73.9426	100.562	88.7311	79.858	62.1118	50.281	59.1541
	103.52	94.6466	68.0272	91.6888	85.7734	35.4925	79.858	68.0272
	127.181	62.1118	79.858	88.0272	68.0272	79.858	82.8157	62.1118
	103.52	70.9849	100.562	118.308	121.266	62.1118	85.7734	85.7734
	88.7311	79.858	62.1118	109.435	65.0695	59.1541	59.1541	65.0695
	97.6043	65.0695	85.7734	79.858	76.9003	68.0272	85.7734	85.7734
	88.7311	91.6888	85.7734	100.562	94.6466	94.6466	62.1118	76.9003
	112.393		115.35	112.393	82.8157	79.858	106.477	76.9003
	118.308		97.6043	112.393	91.6888	88.7311	109.435	112.393
	88.7311		97.6043	106.477	85.7734	50.281	79.858	73.9426
	115.35		68.0272	88.7311	79.858		62.1118	62.1118
	121.266		94.6466	103.52	70.9849		73.9426	103.52
			94.6466	85.7734	85.7734		97.6043	91.6888
			53.2387	70.9849	62.1118		76.9003
			79.858	94.6466	68.0272		85.7734
			68.0272	100.562	100.562		88.7311
			70.9849		76.9003		85.7734
			91.6888		82.8157		88.7311
			70.9849		103.52		79.858
					50.281		91.6888
					91.6888
					73.9426
					68.0272
					118.308
exp 20190619	119.944	105.832	70.555	89.3885	103.481	68.2032	98.7771	49.3885
	115.24	98.7771	77.6105	106.851	70.555	98.7771	75.2587	54.0922
	103.481	112.888	82.3142	101.129	72.9069	75.2587	79.9624	61.1477
	122.295	84.666	91.7215	87.0179	79.9624	89.3697	68.2032	72.9069
	91.7215	63.4995	101.129	105.851	103.481	56.444	84.666	56.444
	84.666	70.555	115.24	77.6105	103.481	49.3885	101.129	58.7959
	124.647	56.444	105.832	83.4995	63.4995	84.666	84.666	61.1477
	131.703	75.2587	94.0734	89.3697	96.4252	77.6105	89.3697	63.4995
	105.832	79.9624	77.6105	82.3142	65.8514	63.4995	79.9624	75.2587
	105.832	89.3697	82.3142	115.259	82.3142	47.0367	108.184	35.2775
	126.999	75.2587	65.8514	81.1477	87.0179	42.333	68.2032	70.555
	126.999	68.2032	89.3697	96.4252	119.944	75.2587	61.1477	42.333
	84.666	54.0922	91.7215	110.536	75.2587	63.4995	89.3697	42.333
	91.7215	58.7959	70.555	91.7215	75.2587	63.4995	63.4995	49.3885
	124.647	82.3142	47.0367	70.555	101.129	58.7959	63.4995
	79.9624	84.666	91.7215	101.129	68.2032	65.8514	79.9624
	68.2032	75.2587	91.7215	79.9624	110.536	44.6848	61.1477
	72.9069	56.444	77.6105	72.9069	72.9069		65.8514
	89.3697	72.9069	94.0734	84.666	84.666		68.2032
	105.832	79.9624	87.0179	68.2032	84.666		63.4995
	79.9624	68.2032	77.6105	75.2587	101.129		25.8702
	94.0734	75.2587		78.2032	84.666		87.0179
	87.0179	61.1477		93.4995	65.8514		87.0179
	82.3142	79.9624		91.7215	84.666		79.9624
	79.9624	68.2032			70.555		108.184
							84.666
							79.9624
							89.3697
exp 20200313	46.4192	3.12964							157.794	60.847
	89.1588	8.97292							94.5217	89.05
	26.0517								144.591	85.8444
	59.8064	12.3259							46.504	52.7975
	67.6169								63.6134	35.0337
	310.947	13.7048							72.7381	54.4127
exp 20200729	70.1299	31.1688							163.636	93.5065
	62.3377	15.5844							109.091	74.6753
	101.299	85.7143							163.636	54.5455
	148.052	31.1688							70.1299	70.1299
	101.299	7.79221							54.5455	38.961
	116.883	15.5844							54.5455	23.3766
									54.5455
exp 20201123	63.6364	38.1818							165.455	76.3636
	63.6364	25.4545							127.273	89.0909
	63.6364	140							190.909	76.3636
	140	38.1818							76.3636	63.6364
	241.818	38.1818							101.818	25.4545
	63.6364								114.545	50.9091
	63.6364	50.9091

## Sheet: Figure 2I
NE	NE+Ru360	NE+Triacsin C
0.999911	0.859793	2.2423
1	0.795231	2.03429
1	0.695916	2.40122
