# Supplementary material for: Mitochondrial calcium regulates lipid metabolism by modulating tethering of mitochondria to lipid droplets
Source: EMBO J. 2026 Jul 3;45(14):4820–48. doi: 10.1038/s44318-026-00827-8 (PMC13373242; doi:10.1038/s44318-026-00827-8)
Supplement: Supplementary file 5 — Source data Fig. 3 [file 44318_2026_827_MOESM5_ESM.zip]

Archive with 10 entries (9 files):
- Figure 3/
- __MACOSX/._Figure 3
- Figure 3/.DS_Store
- __MACOSX/Figure 3/._.DS_Store
- Figure 3/Figure 3P blot.pptx
- __MACOSX/Figure 3/._Figure 3P blot.pptx
- Figure 3/Figure 3 raw data numerical and blot quantification.xlsx
- __MACOSX/Figure 3/._Figure 3 raw data numerical and blot quantification.xlsx
- Figure 3/Figure 3G blot.pptx
- __MACOSX/Figure 3/._Figure 3G blot.pptx
