# Supplementary material for: Mitochondrial calcium regulates lipid metabolism by modulating tethering of mitochondria to lipid droplets
Source: EMBO J. 2026 Jul 3;45(14):4820–48. doi: 10.1038/s44318-026-00827-8 (PMC13373242; doi:10.1038/s44318-026-00827-8)
Supplement: Supplementary file 5 — Source data Fig. 3 [file 44318_2026_827_MOESM5_ESM.zip › Figure 3/Figure 3 raw data numerical and blot quantification.xlsx]

## Sheet: Figure 3A
Time (s)	unt			Val
0	0	0	0	0	0	0
5	-0.005	0.03	0.0159	-0.01	-0.01	-0.01
10	0.002	0.037	0.0269	-0.007	-0.003	-0.003
15	0.005	0.04	0.0309	-0.005	-0.003	-0.002
20	0.006	0.04	0.0349	-0.007	-0.004	-0.001
25	0.005	0.036	0.0349	-0.008	-0.004	-0.003
30	0.002	0.031	0.0349	-0.011	-0.004	-0.001
35	-0.001	0.023	0.0319	-0.012	-0.007	-0.001
40	-0.004	0.014	0.0259	-0.014	-0.014	-0.006
45	-0.009	0.007	0.0189	-0.02	-0.022	-0.012
50	-0.013	0.001	0.0139	-0.025	-0.03	-0.018
55	-0.018	-0.005	0.0069	-0.032	-0.038	-0.026
60	-0.022	-0.009	0.0029	-0.044	-0.048	-0.032
65	-0.026	-0.015	-0.0051	-0.058	-0.06	-0.043
70	-0.029	-0.022	-0.0111	-0.073	-0.073	-0.053
75	-0.032	-0.029	-0.0171	-0.079	-0.086	-0.065
80	-0.034	-0.034	-0.0241	-0.093	-0.098	-0.078
85	-0.037	-0.04	-0.0301	-0.11	-0.112	-0.093
90	-0.038	-0.044	-0.0361	-0.125	-0.124	-0.1
95	-0.039	-0.047	-0.0411	-0.139	-0.131	-0.106
100	-0.04	-0.05	-0.0441	-0.145	-0.139	-0.114
105	-0.041	-0.053	-0.0471	-0.149	-0.144	-0.123
110	-0.042	-0.055	-0.0491	-0.154	-0.147	-0.131
115	-0.042	-0.057	-0.0521	-0.157	-0.149	-0.138
120	-0.042	-0.059	-0.0531	-0.159	-0.152	-0.142
125	-0.042	-0.061	-0.0551	-0.16	-0.153	-0.146
130	-0.042	-0.062	-0.0561	-0.161	-0.153	-0.148
135	-0.042	-0.063	-0.0571	-0.162	-0.154	-0.15
140	-0.043	-0.064	-0.0571	-0.162	-0.155	-0.152
145	-0.043	-0.065	-0.0571	-0.163	-0.156	-0.153
150	-0.043	-0.066	-0.0581	-0.163	-0.156	-0.154
155	-0.043	-0.066	-0.0591	-0.164	-0.156	-0.155
160	-0.043	-0.068	-0.0591	-0.164	-0.157	-0.155
165	-0.044	-0.067	-0.0601	-0.166	-0.157	-0.156
170	-0.044	-0.068	-0.0601	-0.167	-0.157	-0.156
175	-0.044	-0.069	-0.0611	-0.167	-0.158	-0.157
180	-0.044	-0.069	-0.0601	-0.168	-0.158	-0.157
185	-0.045	-0.07	-0.0611	-0.17	-0.159	-0.157
190	-0.045	-0.07	-0.0621	-0.17	-0.16	-0.158
195	-0.046	-0.071	-0.0631	-0.171	-0.16	-0.158
200	-0.045	-0.072	-0.0631	-0.171	-0.16	-0.159
205	-0.046	-0.072	-0.0641	-0.171	-0.161	-0.159
210	-0.046	-0.072	-0.0641	-0.172	-0.161	-0.159
215	-0.046	-0.072	-0.0641	-0.172	-0.161	-0.16
220	-0.046	-0.072	-0.0641	-0.172	-0.162	-0.16
225	-0.046	-0.072	-0.0651	-0.172	-0.162	-0.16
230	-0.046	-0.073	-0.0641	-0.172	-0.162	-0.16
235	-0.046	-0.073	-0.0651	-0.173	-0.162	-0.16
240	-0.047	-0.073	-0.0661	-0.173	-0.162	-0.161
245	-0.047	-0.074	-0.0661	-0.173	-0.162	-0.162
250	-0.047	-0.074	-0.0661	-0.173	-0.162	-0.162
255	-0.047	-0.074	-0.0661	-0.173	-0.162	-0.162
260	-0.047	-0.074	-0.0661	-0.174	-0.162	-0.162
265	-0.047	-0.075	-0.0661	-0.174	-0.163	-0.162
270	-0.047	-0.075	-0.0671	-0.174	-0.163	-0.163
275	-0.047	-0.075	-0.0671	-0.174	-0.163	-0.163
280	-0.048	-0.075	-0.0671	-0.174	-0.163	-0.163
285	-0.048	-0.075	-0.0671	-0.174	-0.163	-0.163
290	-0.048	-0.075	-0.0671	-0.174	-0.163	-0.163
295	-0.048	-0.076	-0.0681	-0.174	-0.164	-0.163
300	-0.048	-0.076	-0.0671	-0.174	-0.163	-0.163
305	-0.048	-0.075	-0.0681	-0.174	-0.163	-0.163
310	-0.048	-0.076	-0.0681	-0.174	-0.164	-0.163
315	-0.048	-0.076	-0.0681	-0.174	-0.164	-0.163
320	-0.048	-0.076	-0.0681	-0.175	-0.164	-0.162
325	-0.049	-0.077	-0.0681	-0.174	-0.164	-0.162
330	-0.048	-0.076	-0.0691	-0.175	-0.164	-0.162
335	-0.049	-0.077	-0.0691	-0.175	-0.164	-0.162
340	-0.048	-0.077	-0.0691	-0.175	-0.164	-0.163
345	-0.049	-0.077	-0.0691	-0.175	-0.164	-0.164
350	-0.049	-0.077	-0.0691	-0.175	-0.164	-0.163
355	-0.049	-0.077	-0.0691	-0.175	-0.164	-0.164
360	-0.049	-0.076	-0.0691	-0.175	-0.164	-0.164
365	-0.049	-0.076	-0.0681	-0.175	-0.164	-0.164
370	-0.049	-0.077	-0.0681	-0.175	-0.164	-0.164
375	-0.049	-0.077	-0.0681	-0.175	-0.165	-0.164
380	-0.051	-0.078	-0.0701	-0.188	-0.177	-0.176
385	-0.051	-0.078	-0.0691	-0.188	-0.177	-0.177
390	-0.051	-0.078	-0.0701	-0.187	-0.177	-0.177
395	-0.051	-0.078	-0.0711	-0.186	-0.177	-0.176
400	-0.051	-0.078	-0.0711	-0.186	-0.177	-0.177
405	-0.051	-0.078	-0.0711	-0.186	-0.176	-0.176
410	-0.051	-0.078	-0.0711	-0.186	-0.176	-0.176
415	-0.051	-0.078	-0.0711	-0.186	-0.176	-0.176
420	-0.051	-0.078	-0.0711	-0.186	-0.177	-0.176
425	-0.051	-0.078	-0.0711	-0.186	-0.177	-0.176
430	-0.051	-0.078	-0.0711	-0.186	-0.176	-0.176
435	-0.051	-0.078	-0.0711	-0.186	-0.176	-0.176
440	-0.051	-0.078	-0.0711	-0.186	-0.176	-0.176
445	-0.051	-0.079	-0.0711	-0.186	-0.176	-0.176
450	-0.051	-0.079	-0.0721	-0.186	-0.176	-0.176
455	-0.051	-0.079	-0.0721	-0.186	-0.176	-0.175
460	-0.051	-0.079	-0.0721	-0.186	-0.176	-0.175
465	-0.051	-0.079	-0.0721	-0.185	-0.176	-0.175
470	-0.051	-0.079	-0.0721	-0.185	-0.175	-0.175
475	-0.051	-0.078	-0.0721	-0.185	-0.176	-0.175
480	-0.051	-0.079	-0.0721	-0.185	-0.176	-0.175
485	-0.051	-0.079	-0.0721	-0.185	-0.176	-0.175
490	-0.052	-0.078	-0.0721	-0.185	-0.175	-0.175
495	-0.052	-0.077	-0.0721	-0.185	-0.175	-0.175
500	-0.052	-0.078	-0.0721	-0.184	-0.175	-0.175
505	-0.052	-0.078	-0.0721	-0.184	-0.174	-0.175
510	-0.052	-0.079	-0.0721	-0.184	-0.174	-0.175
515	-0.052	-0.079	-0.0721	-0.184	-0.174	-0.175
520	-0.052	-0.079	-0.0721	-0.184	-0.173	-0.175
525	-0.052	-0.079	-0.0721	-0.184	-0.173	-0.176
530	-0.052	-0.079	-0.0721	-0.184	-0.173	-0.176
535	-0.053	-0.079	-0.0721	-0.184	-0.173	-0.175
540	-0.053	-0.079	-0.0731	-0.183	-0.172	-0.175
545	-0.053	-0.079	-0.0731	-0.183	-0.173	-0.175
550	-0.052	-0.079	-0.0731	-0.184	-0.172	-0.175
555	-0.052	-0.079	-0.0721	-0.183	-0.172	-0.174
560	-0.053	-0.079	-0.0731	-0.183	-0.172	-0.174
565	-0.053	-0.079	-0.0721	-0.184	-0.172	-0.174
570	-0.053	-0.08	-0.0721	-0.184	-0.173	-0.173
575	-0.053	-0.08	-0.0731	-0.184	-0.173	-0.173
580	-0.053	-0.079	-0.0721	-0.184	-0.174	-0.173
585	-0.053	-0.08	-0.0731	-0.184	-0.174	-0.173
590	-0.053	-0.08	-0.0731	-0.185	-0.174	-0.174
595	-0.053	-0.08	-0.0731	-0.185	-0.174	-0.174
600	-0.053	-0.08	-0.0731	-0.185	-0.174	-0.174
605	-0.053	-0.08	-0.0731	-0.185	-0.173	-0.174
610	-0.053	-0.08	-0.0731	-0.185	-0.174	-0.174
615	-0.053	-0.08	-0.0731	-0.185	-0.173	-0.174
620	-0.053	-0.08	-0.0731	-0.185	-0.174	-0.174
625	-0.054	-0.08	-0.0731	-0.185	-0.174	-0.174
630	-0.053	-0.08	-0.0731	-0.185	-0.174	-0.174
635	-0.053	-0.08	-0.0731	-0.185	-0.174	-0.174
640	-0.053	-0.08	-0.0731	-0.185	-0.173	-0.175
645	-0.053	-0.08	-0.0731	-0.185	-0.174	-0.174
650	-0.053	-0.081	-0.0731	-0.185	-0.174	-0.174
655	-0.053	-0.081	-0.0741	-0.185	-0.175	-0.174
660	-0.053	-0.081	-0.0731	-0.185	-0.175	-0.174
665	-0.053	-0.081	-0.0741	-0.185	-0.174	-0.174
670	-0.053	-0.081	-0.0731	-0.185	-0.174	-0.175
675	-0.054	-0.08	-0.0741	-0.185	-0.174	-0.175
680	-0.054	-0.081	-0.0741	-0.185	-0.173	-0.175
685	-0.054	-0.081	-0.0741	-0.186	-0.174	-0.174
690	-0.054	-0.081	-0.0741	-0.185	-0.174	-0.175
695	-0.054	-0.081	-0.0741	-0.185	-0.174	-0.174
700	-0.054	-0.081	-0.0741	-0.185	-0.174	-0.174
705	-0.054	-0.081	-0.0741	-0.186	-0.174	-0.174
710	-0.054	-0.081	-0.0741	-0.186	-0.174	-0.175
715	-0.054	-0.081	-0.0741	-0.186	-0.174	-0.175
720	-0.054	-0.081	-0.0741	-0.185	-0.174	-0.175
725	-0.054	-0.081	-0.0731	-0.186	-0.174	-0.175
730	-0.054	-0.081	-0.0741	-0.186	-0.174	-0.175
735	-0.054	-0.081	-0.0731	-0.186	-0.174	-0.175
740	-0.054	-0.081	-0.0731	-0.185	-0.174	-0.175
745	-0.054	-0.081	-0.0741	-0.185	-0.175	-0.175
750	-0.054	-0.081	-0.0741	-0.186	-0.175	-0.175
755	-0.054	-0.08	-0.0741	-0.186	-0.175	-0.175
760	-0.053	-0.08	-0.0741	-0.185	-0.174	-0.175
765	-0.053	-0.081	-0.0741	-0.185	-0.174	-0.175
770	-0.054	-0.08	-0.0741	-0.186	-0.174	-0.176
775	-0.054	-0.081	-0.0741	-0.187	-0.174	-0.175
780	-0.054	-0.081	-0.0741	-0.187	-0.174	-0.175
785	-0.054	-0.08	-0.0741	-0.187	-0.175	-0.175
790	-0.054	-0.081	-0.0731	-0.188	-0.175	-0.176
795	-0.054	-0.08	-0.0731	-0.188	-0.175	-0.176
800	-0.054	-0.081	-0.0741	-0.188	-0.175	-0.176
805	-0.055	-0.081	-0.0741	-0.187	-0.176	-0.176
810	-0.054	-0.082	-0.0751	-0.188	-0.175	-0.176
815	-0.055	-0.082	-0.0751	-0.187	-0.175	-0.176
820	-0.054	-0.082	-0.0741	-0.187	-0.176	-0.176
825	-0.054	-0.082	-0.0751	-0.187	-0.175	-0.176
830	-0.055	-0.082	-0.0751	-0.187	-0.176	-0.176
835	-0.055	-0.082	-0.0751	-0.187	-0.176	-0.176
840	-0.055	-0.082	-0.0751	-0.187	-0.175	-0.176
845	-0.055	-0.081	-0.0751	-0.187	-0.176	-0.176
850	-0.055	-0.082	-0.0751	-0.187	-0.176	-0.176
855	-0.055	-0.082	-0.0751	-0.187	-0.176	-0.176
860	-0.055	-0.082	-0.0751	-0.187	-0.176	-0.176
865	-0.055	-0.082	-0.0751	-0.187	-0.176	-0.177
870	-0.055	-0.082	-0.0751	-0.187	-0.176	-0.177
875	-0.055	-0.082	-0.0751	-0.187	-0.176	-0.176
880	-0.055	-0.082	-0.0751	-0.187	-0.176	-0.176
885	-0.055	-0.082	-0.0751	-0.187	-0.176	-0.176
890	-0.055	-0.082	-0.0751	-0.188	-0.176	-0.176
895	-0.055	-0.081	-0.0751	-0.188	-0.176	-0.176
900	-0.055	-0.08	-0.0761	-0.187	-0.177	-0.176
905	-0.055	-0.081	-0.0761	-0.188	-0.177	-0.175
910	-0.054	-0.082	-0.0761	-0.187	-0.177	-0.176
915	-0.054	-0.082	-0.0751	-0.188	-0.177	-0.176
920	-0.055	-0.082	-0.0751	-0.188	-0.177	-0.176
925	-0.054	-0.082	-0.0751	-0.188	-0.176	-0.176
930	-0.054	-0.082	-0.0751	-0.188	-0.176	-0.176
935	-0.054	-0.083	-0.0741	-0.188	-0.177	-0.176
940	-0.054	-0.082	-0.0761	-0.188	-0.177	-0.176
945	-0.054	-0.083	-0.0761	-0.188	-0.176	-0.176
950	-0.054	-0.083	-0.0751	-0.188	-0.176	-0.176
955	-0.054	-0.082	-0.0751	-0.188	-0.176	-0.177
960	-0.055	-0.083	-0.0761	-0.188	-0.176	-0.176
965	-0.055	-0.083	-0.0761	-0.188	-0.176	-0.176
970	-0.055	-0.083	-0.0761	-0.187	-0.176	-0.175
975	-0.055	-0.082	-0.0761	-0.187	-0.177	-0.175
980	-0.055	-0.083	-0.0761	-0.188	-0.176	-0.176
985	-0.055	-0.083	-0.0761	-0.188	-0.176	-0.177
990	-0.055	-0.083	-0.0761	-0.187	-0.176	-0.177
995	-0.055	-0.083	-0.0761	-0.188	-0.176	-0.177
1000	-0.055	-0.083	-0.0761	-0.188	-0.176	-0.177

## Sheet: Figure 3B
FL	mechanically stripped		Valinomycin
4.594e-05	-0.73661		-0.511205
0.00383265	-0.664746		-0.394897
0.00080298	-0.62486		-0.254599
0.00206347	-0.48886		-0.500394

## Sheet: Figure 3C
PM	PM+Ca2+	PC	PC+Ca2+	PC+Ca2++NIM811
0.00716	-0.16136	-0.15013	-0.25935	-0.07886
0.006158	-0.40038	-0.20417	-0.34828	-0.1793
0.004056	-0.1577	-0.19404	-0.33604	-0.21773

## Sheet: Figure 3D
WT	CypDKO
1.00439	1.16943
1.01108	1.6195
0.99905	1.54679
1.01987	1.26578

## Sheet: Figure 3E
unstripped	mechanically	Ca2+ 10μM	Ca2+ 3.4mM
0.000111	-0.61272	-0.28385	-0.50848
0.004141	-0.56908	-0.27291	-0.53684
0.003511	-0.81777	-0.33738	-0.67802

## Sheet: Figure 3F
	mechanically stripped			stripped Ca2+ 10μM			stripped Ca2+ 3.4mM
state 3 PM	105.718	101.77	89.3367	72.9175	92.0091	82.8934	23.9974	25.4748	11.4487
MRR PM	113.994	115.168	75.3056	109.779	110.014	68.6156	17.1945	17.284	7.89713
state 3 PC	31.369	41.0872	36.7709	31.1089	37.8684	35.2178	15.8366	25.838	21.3338
Complex IV	156.55	179.135	159.135	155.697	187.447	151.75	56.2888	108.677	91.1735

## Sheet: Figure 3G
mechanically	Ca2+10μM	Ca2+3.4mM
1.00728	0.926333	0.795405
1.0005	0.925434	0.701923
0.995142	0.951023	0.732608

## Sheet: Figure 3H
no Ca2+	Ca2+transient	Ca2+constant
100	85.4406	85.3572
100	104.005	77.2443
100	96.7258	74.1677
100		67.6148
100		83.6315
100		69.2108

## Sheet: Figure 3I
	CM PC			PDM PC
0	1	1	1	1	1	1
1	0.984491	0.967254	0.991829	0.867688	0.894543	0.912705
2	0.967742	0.956549	0.973602	0.851671	0.84587	0.879969
3	0.954715	0.940806	0.965431	0.832869	0.843658	0.852689
4	0.944789	0.930101	0.957888	0.809889	0.849558	0.848792
5	0.934864	0.921285	0.945946	0.818245	0.84292	0.85113
6	0.934864	0.918136	0.935261	0.820334	0.84292	0.848792
7	0.931762	0.917506	0.932118	0.824513	0.837021	0.840218
8	0.923697	0.916877	0.925204	0.772284	0.837758	0.846454

## Sheet: Figure 3J
	CM												PDM												NIM 811
control	-14.2282	-10.2699	-7.565	-10.2755	-13.6454	-3.0037	-7.63027	-8.31234	-7.47957	-10.2788	-10.1449	-7.73421	-10.5987	-10.1449	-10.6038	-19.1822	-15.493		-22.7716	-16.2242	-15.3546	-15.9975	-13.4511	-15.8999
RR	-2.8526	-3.25468	-5.49144	-2.36407	-3.45395	-6.99801	-4.0518						-6.0667	-12.9612	-7.7533	-4.64859	-6.7907	-9.24171	0
NIM811	-3.1405	-4.4542	-3.18514	-9.28726	-1.04956	-2.41273							-10.6132	-3.96476		-10.2764	-8.33333	-1.60428

[truncated: 8 more sheets: Figure 3K, Figure 3L, Figure 3M, Figure 3N, Figure 3O, Figure 3P, Figure 3Q, Sheet18]
