# Supplementary material for: Mitochondrial calcium regulates lipid metabolism by modulating tethering of mitochondria to lipid droplets
Source: EMBO J. 2026 Jul 3;45(14):4820–48. doi: 10.1038/s44318-026-00827-8 (PMC13373242; doi:10.1038/s44318-026-00827-8)
Supplement: Supplementary file 6 — Source data Fig. 4 [file 44318_2026_827_MOESM6_ESM.zip]

Archive with 112 entries (105 files):
- Figure 4/
- __MACOSX/._Figure 4
- Figure 4/Figure 4L/
- __MACOSX/Figure 4/._Figure 4L
- Figure 4/.DS_Store
- __MACOSX/Figure 4/._.DS_Store
- Figure 4/Figure 4A/
- __MACOSX/Figure 4/._Figure 4A
- Figure 4/Figure 4F/
- __MACOSX/Figure 4/._Figure 4F
- Figure 4/Figure 4 raw data numerical and imaging quantification.xlsx
- __MACOSX/Figure 4/._Figure 4 raw data numerical and imaging quantification.xlsx
- Figure 4/Figure 4L/Figure 4L imaging composite.pptx
- __MACOSX/Figure 4/Figure 4L/._Figure 4L imaging composite.pptx
- Figure 4/Figure 4L/unt NE Image 58.czi
- __MACOSX/Figure 4/Figure 4L/._unt NE Image 58.czi
- Figure 4/Figure 4L/unt rotated Image 8.czi
- __MACOSX/Figure 4/Figure 4L/._unt rotated Image 8.czi
- Figure 4/Figure 4L/CGP Image 113-Airyscan Processing-2.tif (RGB).tif
- __MACOSX/Figure 4/Figure 4L/._CGP Image 113-Airyscan Processing-2.tif (RGB).tif
- Figure 4/Figure 4L/CGP NE rotated Image 101.czi
- __MACOSX/Figure 4/Figure 4L/._CGP NE rotated Image 101.czi
- Figure 4/Figure 4L/CGP NE rotated Image 101-Airyscan Processing-2.tif (RGB).tif
- __MACOSX/Figure 4/Figure 4L/._CGP NE rotated Image 101-Airyscan Processing-2.tif (RGB).tif
- Figure 4/Figure 4L/CGP Image 113.czi
- __MACOSX/Figure 4/Figure 4L/._CGP Image 113.czi
- Figure 4/Figure 4L/unt NE Image 58-Airyscan Processing-1.tif (RGB).tif
- __MACOSX/Figure 4/Figure 4L/._unt NE Image 58-Airyscan Processing-1.tif (RGB).tif
- Figure 4/Figure 4L/unt rotated Image 8-Airyscan Processing-1.tif (RGB).tif
- __MACOSX/Figure 4/Figure 4L/._unt rotated Image 8-Airyscan Processing-1.tif (RGB).tif
- Figure 4/Figure 4A/.DS_Store
- __MACOSX/Figure 4/Figure 4A/._.DS_Store
- Figure 4/Figure 4A/stim-1/
- __MACOSX/Figure 4/Figure 4A/._stim-1
- Figure 4/Figure 4A/basal/
- __MACOSX/Figure 4/Figure 4A/._basal
- Figure 4/Figure 4F/representative pic TEM.pptx
- __MACOSX/Figure 4/Figure 4F/._representative pic TEM.pptx
- Figure 4/Figure 4F/Figure 4F images/
- __MACOSX/Figure 4/Figure 4F/._Figure 4F images
- Figure 4/Figure 4A/stim-1/NE-stim_timeseries_Out-0002-scale-histo-notxt.tif
- __MACOSX/Figure 4/Figure 4A/stim-1/._NE-stim_timeseries_Out-0002-scale-histo-notxt.tif
- Figure 4/Figure 4A/stim-1/NE-stim_timeseries_Out.czi - NE-stim_timeseries #7-1-bodipy-1-zoom-scale1.tif-1.tif
- __MACOSX/Figure 4/Figure 4A/stim-1/._NE-stim_timeseries_Out.czi - NE-stim_timeseries #7-1-bodipy-1-zoom-scale1.tif-1.tif
- Figure 4/Figure 4A/stim-1/NE-stim_timeseries_Out-0002-scale-histo-notxt-1rgb.tif
- __MACOSX/Figure 4/Figure 4A/stim-1/._NE-stim_timeseries_Out-0002-scale-histo-notxt-1rgb.tif
- Figure 4/Figure 4A/stim-1/NE-stim_timeseries_Out-0002-scale-histo-rgb-2.tif
- __MACOSX/Figure 4/Figure 4A/stim-1/._NE-stim_timeseries_Out-0002-scale-histo-rgb-2.tif
- Figure 4/Figure 4A/stim-1/NE-stim_timeseries_Out.czi - NE-stim_timeseries #7-1-bodipy-2-SELECT.tif
- __MACOSX/Figure 4/Figure 4A/stim-1/._NE-stim_timeseries_Out.czi - NE-stim_timeseries #7-1-bodipy-2-SELECT.tif
- Figure 4/Figure 4A/stim-1/NE-stim_timeseries_Out.czi - NE-stim_timeseries #7-1-bodipy-1-zoom-scale1.tif-2.tif
- __MACOSX/Figure 4/Figure 4A/stim-1/._NE-stim_timeseries_Out.czi - NE-stim_timeseries #7-1-bodipy-1-zoom-scale1.tif-2.tif
- Figure 4/Figure 4A/stim-1/NE-stim_timeseries_Out-0002-scale-histo-rgb.tif
- __MACOSX/Figure 4/Figure 4A/stim-1/._NE-stim_timeseries_Out-0002-scale-histo-rgb.tif
- Figure 4/Figure 4A/stim-1/NE-stim_timeseries_Out.czi - NE-stim_timeseries #7-1-bodipy-1-zoom-scale1.tif
- __MACOSX/Figure 4/Figure 4A/stim-1/._NE-stim_timeseries_Out.czi - NE-stim_timeseries #7-1-bodipy-1-zoom-scale1.tif
- Figure 4/Figure 4A/stim-1/NE-stim_timeseries_Out-0002-scale-histo.tif
- __MACOSX/Figure 4/Figure 4A/stim-1/._NE-stim_timeseries_Out-0002-scale-histo.tif
- Figure 4/Figure 4A/stim-1/NE-stim_timeseries_Out.czi - NE-stim_timeseries #7-1-bodipy-1-zoom-scale1.tif-3.ai
- __MACOSX/Figure 4/Figure 4A/stim-1/._NE-stim_timeseries_Out.czi - NE-stim_timeseries #7-1-bodipy-1-zoom-scale1.tif-3.ai
- Figure 4/Figure 4A/stim-1/NE-stim_timeseries_Out.czi - NE-stim_timeseries #7-1-bodipy-2.tif
- __MACOSX/Figure 4/Figure 4A/stim-1/._NE-stim_timeseries_Out.czi - NE-stim_timeseries #7-1-bodipy-2.tif
- Figure 4/Figure 4A/stim-1/NE-stim_timeseries_Out.czi - NE-stim_timeseries #7-1-bodipy-1-zoom-scale1.tif (RGB).tif
- __MACOSX/Figure 4/Figure 4A/stim-1/._NE-stim_timeseries_Out.czi - NE-stim_timeseries #7-1-bodipy-1-zoom-scale1.tif (RGB).tif
- Figure 4/Figure 4A/stim-1/NE-stim_timeseries_Out.czi - NE-stim_timeseries #7-1-bodipy-1.tif
- __MACOSX/Figure 4/Figure 4A/stim-1/._NE-stim_timeseries_Out.czi - NE-stim_timeseries #7-1-bodipy-1.tif
- Figure 4/Figure 4A/stim-1/NE-stim_timeseries_Out.czi - NE-stim_timeseries #7-1-bodipy-2.tif (RGB).tif
- __MACOSX/Figure 4/Figure 4A/stim-1/._NE-stim_timeseries_Out.czi - NE-stim_timeseries #7-1-bodipy-2.tif (RGB).tif
- Figure 4/Figure 4A/stim-1/NE-stim_timeseries_Out.czi - NE-stim_timeseries #7-1-bodipy-1-zoom-scale1.tif-1.ai
- __MACOSX/Figure 4/Figure 4A/stim-1/._NE-stim_timeseries_Out.czi - NE-stim_timeseries #7-1-bodipy-1-zoom-scale1.tif-1.ai
- Figure 4/Figure 4A/stim-1/NE-stim_timeseries_Out-0001-rgb.tif
- __MACOSX/Figure 4/Figure 4A/stim-1/._NE-stim_timeseries_Out-0001-rgb.tif
- Figure 4/Figure 4A/stim-1/NE-stim_timeseries_Out-0002.tif
- __MACOSX/Figure 4/Figure 4A/stim-1/._NE-stim_timeseries_Out-0002.tif
- Figure 4/Figure 4A/stim-1/NE-stim_timeseries_Out.czi - NE-stim_timeseries #7-1-bodipy-2-SELECT.tif (RGB)-2.tif
- __MACOSX/Figure 4/Figure 4A/stim-1/._NE-stim_timeseries_Out.czi - NE-stim_timeseries #7-1-bodipy-2-SELECT.tif (RGB)-2.tif
- Figure 4/Figure 4A/stim-1/NE-stim_timeseries_Out.czi - NE-stim_timeseries #7-1-bodipy-2-SELECT.tif (RGB).tif
- __MACOSX/Figure 4/Figure 4A/stim-1/._NE-stim_timeseries_Out.czi - NE-stim_timeseries #7-1-bodipy-2-SELECT.tif (RGB).tif
- Figure 4/Figure 4A/stim-1/NE-stim_timeseries_Out-0001.tif
- __MACOSX/Figure 4/Figure 4A/stim-1/._NE-stim_timeseries_Out-0001.tif
- Figure 4/Figure 4A/basal/baseline_Out-0001-rgb.tif
- __MACOSX/Figure 4/Figure 4A/basal/._baseline_Out-0001-rgb.tif
- Figure 4/Figure 4A/basal/baseline_Out-0002-scale-histogram.tif
- __MACOSX/Figure 4/Figure 4A/basal/._baseline_Out-0002-scale-histogram.tif
- Figure 4/Figure 4A/basal/baseline_Out-0001.tif
- __MACOSX/Figure 4/Figure 4A/basal/._baseline_Out-0001.tif
- Figure 4/Figure 4A/basal/baseline_Out-0002.tif
- __MACOSX/Figure 4/Figure 4A/basal/._baseline_Out-0002.tif
- Figure 4/Figure 4A/basal/baseline_Out-0002-scale-histogram-rgb.tif
- __MACOSX/Figure 4/Figure 4A/basal/._baseline_Out-0002-scale-histogram-rgb.tif
- Figure 4/Figure 4A/basal/baseline_Out-0002-scale-histogram-RGB-FL.tif
- __MACOSX/Figure 4/Figure 4A/basal/._baseline_Out-0002-scale-histogram-RGB-FL.tif
- Figure 4/Figure 4A/basal/baseline_Out-0002-scale-histogram-.tif
- __MACOSX/Figure 4/Figure 4A/basal/._baseline_Out-0002-scale-histogram-.tif
- Figure 4/Figure 4A/basal/baseline_Out-0002-scale.tif
- __MACOSX/Figure 4/Figure 4A/basal/._baseline_Out-0002-scale.tif
- Figure 4/Figure 4A/basal/baseline_Out-0002-scale-rgb.tif
- __MACOSX/Figure 4/Figure 4A/basal/._baseline_Out-0002-scale-rgb.tif
- Figure 4/Figure 4A/basal/Composite-tif.tif
- __MACOSX/Figure 4/Figure 4A/basal/._Composite-tif.tif
- Figure 4/Figure 4A/basal/baseline_Out.czi - baseline #7-bodipy-1.tif
- __MACOSX/Figure 4/Figure 4A/basal/._baseline_Out.czi - baseline #7-bodipy-1.tif
- Figure 4/Figure 4A/basal/Composite (RGB).tif
- __MACOSX/Figure 4/Figure 4A/basal/._Composite (RGB).tif
- Figure 4/Figure 4F/Figure 4F images/WTCold (C10)_65.tif
- __MACOSX/Figure 4/Figure 4F/Figure 4F images/._WTCold (C10)_65.tif
- Figure 4/Figure 4F/Figure 4F images/KO Cold (A7)_4.tif
- __MACOSX/Figure 4/Figure 4F/Figure 4F images/._KO Cold (A7)_4.tif
- Figure 4/Figure 4F/Figure 4F images/KO RT (B10)_28.tif
- __MACOSX/Figure 4/Figure 4F/Figure 4F images/._KO RT (B10)_28.tif
- Figure 4/Figure 4F/Figure 4F images/WT1RT (E9)_12.tif
- __MACOSX/Figure 4/Figure 4F/Figure 4F images/._WT1RT (E9)_12.tif
