# Supplementary material for: Mitochondrial calcium regulates lipid metabolism by modulating tethering of mitochondria to lipid droplets
Source: EMBO J. 2026 Jul 3;45(14):4820–48. doi: 10.1038/s44318-026-00827-8 (PMC13373242; doi:10.1038/s44318-026-00827-8)
Supplement: Supplementary file 6 — Source data Fig. 4 [file 44318_2026_827_MOESM6_ESM.zip › Figure 4/Figure 4 raw data numerical and imaging quantification.xlsx]

## Sheet: Figure 4B
Time (s)	CM	PDM
0.080565	0.967724	0.959025
3.0818	1.06647	1.00422
6.08163	1.03643	1.01234
9.08169	0.929382	1.02441
12.0818	1.00661	0.963424
15.0817	1.05549	0.922978
18.0817	1.0178	0.921451
21.0818	1.02339	0.988927
24.0818	0.992505	1.00909
27.0816	0.966487	0.983872
30.0818	0.973424	0.976548
33.0817	0.982902	0.894124
36.0818	1.05023	0.969578
39.0817	1.02635	0.939297
42.0816	0.969746	0.942332
45.0817	0.967097	0.934401
48.0818	1.03077	0.920718
51.0817	0.957987	0.955825
54.0818	0.928601	0.920199
57.0818	0.993044	0.979578
60.0817	0.98282	0.966906
63.0817	1.01283	0.931308
66.0817	0.920957	0.975591
69.0817	0.943104	0.914893
72.0817	0.911808	0.886402
75.0816	1.01857	0.905442
78.0816	0.947888	0.9384
84.0816	0.979382	0.95716
87.0817	0.938902	0.931731
90.0817	0.94447	0.948334
93.0818	0.900701	0.968399
96.0817	1.0182	0.948063
99.0817	0.887322	0.932065
102.082	0.999135	0.936278
105.082	0.97305	0.930826
108.082	0.950179	0.979653
111.082	0.915193	0.974166
114.082	0.958835	0.962385
117.082	0.999392	0.927263
120.082	1.01665	0.937759
123.082	1.0289	0.927021
126.082	1.04976	0.958661
129.082	1.02358	0.966517
132.082	1.07739	1.11259
135.082	1.13904	1.0873
138.082	1.20023	1.15356
141.082	1.15542	1.14645
144.082	1.17751	1.19772
147.082	1.1128	1.20213
150.082	1.18998	1.17234
153.082	1.16136	1.18704
156.082	1.08451	1.20339
159.082	1.09057	1.2135
162.082	1.19376	1.14562
165.082	1.09672	1.16893
168.082	1.09769	1.2204
171.082	1.102	1.19154
174.082	1.06488	1.20744
177.082	1.09407	1.2474
183.082	1.06695	1.18704
189.082	1.07405	1.1081
192.082	1.0889	1.1721
195.082	1.04503	1.16878
201.082	1.00599	1.09953
204.082	0.994636	1.13238
207.082	1.05135	1.08317
213.082	1.01332	1.08903
216.082	0.991811	1.11414
219.082	0.943184	1.08203
222.082	0.956127	1.03392
225.082	1.00135	1.06259
228.082	0.932989	1.03599
231.082	0.958453	1.047
234.082	0.903132	1.05905
237.082	0.943447	1.04531
240.082	0.896252	1.01627
243.082	0.98906	1.0275
246.082	0.878496	1.00543
249.082	0.893348	1.06083
252.082	0.952468	1.05343
255.081	0.966398	1.02564
258.082	0.988767	1.01109
261.082	0.921055	1.02924
264.082	0.939759	1.02236
267.082	0.902917	1.0196
270.082	0.919363	1.05167
273.082	0.913155	1.00814
276.082	0.92264	0.978457
279.082	0.956081	0.996004
282.082	0.924695	1.0302
285.082	0.91474	1.06095
288.082	0.864555	1.01022
291.082	0.903658	1.01115
294.082	0.965216	0.97705
297.082	0.862444	1.03324
300.082	0.895211	1.07621
303.082	0.905192	1.01151
306.095	0.922371	1.05598
309.095	0.889163	0.972662
312.095	0.906934	1.00931
315.095	0.850575	1.0124
318.095	0.904937	1.05803
321.095	0.893827	1.06715
324.095	0.870482	1.01624
327.095	0.911699	1.02018
330.095	0.886264	1.07203
333.095	0.912867	1.02926
336.095	0.885418	0.986402
339.095	0.901068	1.06808
342.095	0.856476	1.02523
345.095	0.871578	1.06535
348.095	0.859591	1.01764
351.095	0.822437	1.02552
354.095	0.844063	1.02482
357.095	0.800313	0.937342
360.095	0.849843	1.01879
363.095	0.837064	1.05939
366.095	0.85606	1.01381
369.095	0.863981	1.02462
372.095	0.846334	1.00071
375.095	0.833665	1.00046
378.095	0.86308	1.04275
381.095	0.840924	0.968339
384.095	0.855389	0.983673
387.095	0.918892	1.02322
390.095	0.829877	1.02597
393.095	0.822371	1.05039
396.095	0.810075	1.02142
399.095	0.862687	1.00412
402.095	0.786124	1.00094
405.094	0.842506	1.01774
408.095	0.809637	1.01492
411.095	0.814888	1.03292
414.095	0.875476	0.985398
417.095	0.798585	0.974051
420.095	0.922471	1.00316
423.095	0.856534	1.01181
426.095	0.827091	1.05844
429.095	0.772749	1.01695
432.095	0.759302	1.0368
435.095	0.889149	1.0299
438.095	0.748201	0.989608
441.095	0.782581	1.02007
444.095	0.793432	0.990127
447.095	0.825603	0.97038
450.095	0.759341	0.982765
453.095	0.763768	0.937332

## Sheet: Figure 4C
INFLUX				EFFLUX
CM	PDM			CM	PDM
0.819595	1.33184			2.33783	2.1253
0.785445	0.416627			2.55036	0.321983
0.341498	0.853744			2.01904	0.89794
0.180994	0.375648			3.18795	0.677653
0.340815	0.409797			1.38145	0.664157
	0.221291				0.371715
0.010825				0.065353
	0.887894
0.478097				0.180544
0.341498				2.01904
0.478097				1.0414
	0.922044				1.06265
	1.05864				0.734292
0.341498				0.573832
0.819595				0.595085
0.580546	0.682996			0.828868
0.614696	1.74164			0.91388	0.518574
0.478097	0.580546			2.86916	0.496258
	0.580546				0.551516
0.614696	0.785445			0.722603	2.25282
	0.035004				2.33783
1.53674	2.04899			0.242285	-1.59398
	0.409797				0.003613
0.214461	0.143429			0.283728	-0.08395
	0.102791				-0.00754
2.11729				2.97542
0.341498	0.143429			0.584458	-0.05313
0.095619				0.48882
0.223148				0.465441
	0.027661				-0.01116
				1.27518
0.133184				0.133894
0.140014				0.100952
	0.409797				0.018065
0.174847	0.341498			1.06265	-0.00645
0.341498	0.04098			0.62909	-0.0441
0.717145				1.16892
0.478097				1.16892
0.682996				0.66947
0.580546				0.16046
0.580546				0.616338
0.341498				0.595085

## Sheet: Figure 4D
EFFLUX 1st phase			EFFLUX 2nd phase
CM	PDM		CM	PDM
22.3157	0.24441		0.672658	0.072367
2.86916	0.306044		0.247598	-0.00394
2.86916	0.341111		0.095532	0.072154
2.55036	2.51848		0.159398	0.058786
2.01904	0.777861		0.10839	0.038468
	1.06265			0.042654
0.482444			0.054727
	3.50675			0.014877
0.235909			0.219969
4.8882			0.127518
1.05202			0.757883
	0.499446			-0.30934
	1.54084			-0.01062
0.578082			0.185539
0.652468			0.073642
5.01571	4.46314		0.191277	0.007149
2.76289	0.828868		0.128761	0.045428
7.43856	1.14766		0.360983	0.044759
	0.862873			-0.00826
4.25061	1.06265		0.070794	0.044982
	0.628027			0.025929
0.328359	0.039956		-0.03719	-0.05845
	0.482561			-0.10095
0.348231	-0.11732		1.16892	-0.00903
	-0.35663			0.010701
5.73832			0.016174
4.03808	-0.49307		-0.01265	-0.05239
0.992304			-0.03836
1.2433			0.088306
	0.101802			-0.04752
1.27518			0.270976
0.178525			0.05462
0.480318			0.024228
	0.099645			0.007439
2.86916	-0.08289		0.347487	-0.02412
2.36971	-0.10892		0.184157	-0.04251
2.01904			-0.01934
4.03808			0.052282
0.236971			-0.03789
1.16892			0.071835
0.389674			-0.06769
1.27518			0.574894
0.885189			0.330485

## Sheet: Figure 4E
CM	PDM
0.02212	2.96727
0.00214	0.012294
0.073799	3.66754
0.050948	0.019254
0.166613	0.099406
	0.039564
2.08619
	0.036853
0.018339
5.15759
	3.46391
	3.03694
1.90088
0.542067
3.20979	0.307539
0.385836	0.051223
0.037128	0.020529
	1.9967
5.67893
	1.27421
4.10399	7.73395
	0.890079
	3.46567
	7.98975
0.132439	8.63662
	0.551496
	0.025038
2.13997	1.51204
0.287148
0.061673
0.012932	5.30648
0.402966
3.97899
0.106286
0.319593	2.56539
0.159525	4.08586
0.020552	2.28955
0.125748
0.541717
0.11336
0.188547
0.868065
0.011253
0.092873

## Sheet: Figure 4G
WT RT	WT 4°C	NCLXKO RT	NCLXKO 4°C
0.623766	0.190383	0.655311	0.56736
0.0981561	0.346862	0.699615	0.247575
0.34551	0.28311	0.416921	0.286815
0.645348	0.743509	0.678141	0.263627
0.592858	0.429975	0.480599	0.230077
0.694499	0.978655	0.180222	0.117077
0.533705	0.905489	0.320069	0.0143403
0.774513	0.165192	0.163314	0.309279
0.710665	0.189882	0.0593062	0.244772
0.78825	0.086147	0.333277	0.0413017
0.565116	0.0967484	0.277201	0.129927
0.685818	0.206253	0.293347	0.111973
0.782611	0.0333871	0.480582	0.0540582
0.794642	0.0999686	0.228682	0.353386
0.884705	0.0477498	0.142005	0.498299
0.913415	0.0931072		0.051456
0.406561	0.321543		0.305406
0.970933	0.177876		0.0634138
0.895997	0.0232879		0.109602
	0.0520377		0.0366426
	0.172672		0.0304153
	0.0297394		0.0357028
	0.0233652		0.286771
	0.130387		0.157388
	0.0676886		0.260398
	0.0521264		0.136042
	0.0747374		0.16482
	0.103334		0.0490695
	0.1776		0.0355849
	0.12109		0.115845
	0.23258		0.389598
	0.31699		0.12019
	0.224799		0.0643771
	0.0915759		0.0961991
	0.0283066		0.00830496
	0.0492287		0.0102737
	0.0594705		0.0281812
	0.0915113		0.00779082
	0.0664639		0.01307
	0.421696		0.541552
	0.243723		0.136038
	0.21013		0.0287554
	0.380025		0.00395789
	0.0551374		0.00365193
	0.157309		0.12839
	0.304541		0.0287595
	0.302572		0.112286
	0.135371		0.0418713
	0.179074		0.0365061
	0.129966		0.0265089
	0.125484		0.0160566
	0.0795255		0.155461
	0.0662637		0.022757
	0.112685		0.0109527
	0.0538059		0.13314
	0.841146		0.18856
	0.124487		0.0761603
	0.146418		0.00630088
	0.233493		0.0325477
	0.00600455		0.0125268
			0.015894
			0.0203893
			0.125002
			0.0434314
			0.00734518
			0.0279659
			0.020381
			0.0381943
			0.0110692
			0.0609168

## Sheet: Figure 4H
WT	NCLX KO
1.17143	0.218208
0.667124	0.135297
0.542204	0.207496
0.585004	0.166483
0.346306	0.1287
0.549361	0.257878

## Sheet: Figure 4I
WT	NCLX KO
0.387883	0.039371
0.402526	0.028638
0.408821	0.018638
0.371261
0.183148
0.245747	0.018638

## Sheet: Figure 4J
WT PDM RT	WT PDM 4°C	NCLXKO PDM RT	NCLXKO PDM 4°C
1.0342	0.788464	0.79616	0.743871
1.00785	0.838954	0.8476	0.661445
0.958146	0.83765	0.904144	0.750879
0.939894	0.950799	0.761395	0.455768
1.083	0.815502	0.827614	0.393058
0.977317	0.792914	0.880002	0.360858
0.970508	0.720652	0.80484	0.582732
1.05844	0.798554	0.758209	0.604109
0.978107	0.81066	0.788898	0.522858

## Sheet: Figure 4K
sFL	PM	PC	PC+Ca2+	PC+CGP	PC+CGP+Ca2+
-0.45012	-0.0032	-0.05525	-0.14227	-0.17657	-0.27192
-0.49191	-0.00205	-0.16688	-0.2074	-0.32525	-0.2548
	0.000731	-0.16212	-0.30298	-0.20217	-0.34548
	0.000995	-0.3051	-0.35164	-0.5867	-0.72493
	-0.00158	-0.13715	-0.17939	-0.45742	-0.47646
	0.004439	-0.13331	-0.26655	-0.31487	-0.3911

## Sheet: Figure 4M
	unt	NE	Ru360	NE+Ru360	CGP	NE+CGP	Palm	NE+Palm	ATGLstatin	NE+ATGLstatin	Etomoxir	NE+Etomoxir	UK5099	NE+UK5099
exp 20190508	93.178	78.203	34.9418	94.8419	99.8336	51.5807	88.1864	36.6057
	76.5391	61.5641	86.5225	96.5058	99.8336	34.9418	93.178	84.8586
		51.5807	89.8502	98.1697	101.498	69.8835	86.5225	81.5308
	104.825	78.203	94.8419	88.1864	136.439	88.1864	93.178	43.2612
	114.809	54.9085	84.8586	88.1864	91.5141	74.8752	54.9085	61.5641
	124.792	89.8502	93.178	58.2363	98.1697	89.8502		56.5724
	86.5225	84.8586	84.8586	26.6223	101.498	93.178	81.5308	74.8752
	91.5141	91.5141	84.8586	91.5141	91.5141	69.8835	46.589	56.5724
	138.103		98.1697	91.5141	131.448	89.8502	84.8586	64.8918
	83.1947		96.5058	104.825	94.8419	18.3028	48.2529	53.2446
	86.5225		93.178		54.9085	79.8669	93.178	33.2779
			93.178		96.5058	64.8918	51.5807	48.2529
						78.203	28.2862	63.228
							84.8586	86.5225
							89.8502	49.9168
								48.2529
								48.2529
								63.228
								51.1346
exp 20190617	127.181	94.6466	106.477	109.435	91.6888		106.477
	97.6043	65.0695	112.393	82.8157	100.562	47.3233	97.6043	97.6043
	59.1541	59.1541	20.7039	70.9849	76.9003	82.8157	62.1118	73.9426
	100.562	88.7311	65.0695	109.435	73.9426	56.1964	76.9003	94.6466
	91.6888	73.9426	79.858	76.9003	79.858	85.7734	118.308	97.6043
	68.0272	82.8157	17.7462	82.8157	82.8157	59.1541	100.562	50.281
	88.7311	73.9426	106.477	88.7311	106.477	65.0695	97.6043	56.1964
	109.435	53.2387	88.7311	38.4502	70.9849	59.1541	85.7734	56.1964
	109.435	82.8157	103.52	70.9849	85.7734	70.9849	94.6466	82.8157
	82.8157	73.9426	100.562	88.7311	79.858	62.1118	50.281	59.1541
	103.52	94.6466	68.0272	91.6888	85.7734	35.4925	79.858	68.0272
	127.181	62.1118	79.858	68.0272	68.0272	79.858	82.8157	62.1118
	103.52	70.9849	100.562	118.308	121.266	62.1118	85.7734	85.7734
	88.7311	79.858	62.1118	109.435	65.0695	59.1541	59.1541	65.0695
	97.6043	65.0695	85.7734	79.858	76.9003	68.0272	85.7734	85.7734
	88.7311	91.6888	85.7734	100.562	94.6466	94.6466	62.1118	76.9003
	112.393		115.35	112.393	82.8157	79.858	106.477	76.9003
	118.308		97.6043	112.393	91.6888	88.7311	109.435	112.393
	88.7311		97.6043	106.477	85.7734	50.281	79.858	73.9426
	115.35		68.0272	88.7311	79.858		62.1118	62.1118
	121.266		94.6466	103.52	70.9849		73.9426	103.52
			94.6466	85.7734	85.7734		97.6043	91.6888
			53.2387	70.9849	62.1118		76.9003
			79.858	94.6466	68.0272		85.7734
			68.0272	100.562	100.562		88.7311
			70.9849		76.9003		85.7734
			91.6888		82.8157		88.7311
			70.9849		103.52		79.858
					50.281		91.6888
					91.6888
					73.9426
					68.0272
					118.308
exp 20190619	119.944	105.832	70.555	49.3885	103.481	68.2032	98.7771	49.3885
	115.24	98.7771	77.6105	65.8514	70.555	98.7771	75.2587	54.0922
	103.481	112.888	82.3142	101.129	72.9069	75.2587	79.9624	61.1477
	122.295	84.666	91.7215	87.0179	79.9624	89.3697	68.2032	72.9069
	91.7215	63.4995	101.129	65.8514	103.481	56.444	84.666	56.444
	84.666	70.555	115.24	77.6105	103.481	49.3885	101.129	58.7959
	124.647	56.444	105.832	63.4995	63.4995	84.666	84.666	61.1477
	131.703	75.2587	94.0734	89.3697	96.4252	77.6105	89.3697	63.4995
	105.832	79.9624	77.6105	82.3142	65.8514	63.4995	79.9624	75.2587
	105.832	89.3697	82.3142	75.2587	82.3142	47.0367	108.184	35.2775
	126.999	75.2587	65.8514	61.1477	87.0179	42.333	68.2032	70.555
	126.999	68.2032	89.3697	96.4252	119.944	75.2587	61.1477	42.333
	84.666	54.0922	91.7215	110.536	75.2587	63.4995	89.3697	42.333
	91.7215	58.7959	70.555	91.7215	75.2587	63.4995	63.4995	49.3885
	124.647	82.3142	47.0367	70.555	101.129	58.7959	63.4995
	79.9624	84.666	91.7215	101.129	68.2032	65.8514	79.9624
	68.2032	75.2587	91.7215	79.9624	110.536	44.6848	61.1477
	72.9069	56.444	77.6105	72.9069	72.9069		65.8514
	89.3697	72.9069	94.0734	84.666	84.666		68.2032
	105.832	79.9624	87.0179	68.2032	84.666		63.4995
	79.9624	68.2032	77.6105	75.2587	101.129		25.8702
	94.0734	75.2587		68.2032	84.666		87.0179
	87.0179	61.1477		63.4995	65.8514		87.0179
	82.3142	79.9624		91.7215	84.666		79.9624
	79.9624	68.2032			70.555		108.184
							84.666
							79.9624
							89.3697
exp 20200313	46.419168*	3.12964*							157.794	60.847	72.9477	34.5606
	89.158847*	8.972916*							94.5217	89.05	124.059	32.1959	50.0087	8.83572
	26.051724*								144.591	85.8444	67.5043		47.382	20.7547
	59.806396*	12.325899*							46.504	52.7975	64.2861	52.622	54.0202	28.1999
	67.61687*								63.6134	35.0337	86.9475	14.9442	74.1796	23.9402
	310.946995*	13.704806*							72.7381	54.4127	40.4911	14.4708	145.076	8.18737
exp 20200729	70.12987*	31.168831*							163.636	93.5065	148.052	23.3766	46.7532	179.221
	62.337662*	15.584416*							109.091	124.675	148.052	54.5455	124.675	62.3377
	101.298701*	85.714286*							163.636	54.5455	38.961	85.7143	54.5455	15.5844
	148.051948*	31.168831*							70.1299	70.1299	124.675	46.7532	109.091	70.1299
	101.298701*	7.792208*							54.5455	38.961	155.844	7.79221	38.961	7.79221
	116.883117*	15.584416*							54.5455	23.3766	109.091	31.1688	46.7532	46.7532
									54.5455		62.3377		101.299	15.5844
exp 20201123	63.636364*	38.181818*							165.455	76.3636	203.636	203.636
	63.636364*	25.454545*							127.273	89.0909	152.727	38.1818
	63.636364*	140*							190.909	76.3636	140
	140*	38.181818*							76.3636	63.6364	38.1818
	241.818182*	38.181818*							101.818	25.4545
	63.636364*								114.545	50.9091
	63.636364*	50.909091*									50.9091

[truncated: 2 more sheets: Figure 4N, Sheet12]
