# Supplementary material for: Mitochondrial calcium regulates lipid metabolism by modulating tethering of mitochondria to lipid droplets
Source: EMBO J. 2026 Jul 3;45(14):4820–48. doi: 10.1038/s44318-026-00827-8 (PMC13373242; doi:10.1038/s44318-026-00827-8)
Supplement: Supplementary file 7 — Source data Fig. 5 [file 44318_2026_827_MOESM7_ESM.zip]

Archive with 40 entries (37 files):
- Figure 5/
- __MACOSX/._Figure 5
- Figure 5/.DS_Store
- __MACOSX/Figure 5/._.DS_Store
- Figure 5/Figure 5A blot.pptx
- __MACOSX/Figure 5/._Figure 5A blot.pptx
- Figure 5/Figure 5L TLC.pptx
- __MACOSX/Figure 5/._Figure 5L TLC.pptx
- Figure 5/Figure 5I/
- __MACOSX/Figure 5/._Figure 5I
- Figure 5/Figure 5G/
- __MACOSX/Figure 5/._Figure 5G
- Figure 5/Figure 5 raw data numerical, blot and imaging quantification.xlsx
- __MACOSX/Figure 5/._Figure 5 raw data numerical, blot and imaging quantification.xlsx
- Figure 5/Figure 5B blot.pptx
- __MACOSX/Figure 5/._Figure 5B blot.pptx
- Figure 5/Figure 5I/BAY60 Image 45_Q1_Out.jpg
- __MACOSX/Figure 5/Figure 5I/._BAY60 Image 45_Q1_Out.jpg
- Figure 5/Figure 5I/NE Image 26_Out.jpg
- __MACOSX/Figure 5/Figure 5I/._NE Image 26_Out.jpg
- Figure 5/Figure 5I/unt Image1_Out.jpg
- __MACOSX/Figure 5/Figure 5I/._unt Image1_Out.jpg
- Figure 5/Figure 5I/Compiled_Representative_Images_And_Source 5I.pptx
- __MACOSX/Figure 5/Figure 5I/._Compiled_Representative_Images_And_Source 5I.pptx
- Figure 5/Figure 5I/BAY60 NE Image 60_Out.jpg
- __MACOSX/Figure 5/Figure 5I/._BAY60 NE Image 60_Out.jpg
- Figure 5/Figure 5G/unt NE_Out.czi - nt #2.jpg
- __MACOSX/Figure 5/Figure 5G/._unt NE_Out.czi - nt #2.jpg
- Figure 5/Figure 5G/unt NE_Out.czi - nt #2.tif
- __MACOSX/Figure 5/Figure 5G/._unt NE_Out.czi - nt #2.tif
- Figure 5/Figure 5G/unt nt5_Out.czi - nt5 #3b.png
- __MACOSX/Figure 5/Figure 5G/._unt nt5_Out.czi - nt5 #3b.png
- Figure 5/Figure 5G/Compiled_Images 5G.pptx
- __MACOSX/Figure 5/Figure 5G/._Compiled_Images 5G.pptx
- Figure 5/Figure 5G/BAY60 NE Out.czi.jpg
- __MACOSX/Figure 5/Figure 5G/._BAY60 NE Out.czi.jpg
- Figure 5/Figure 5G/unt nt5_Out.czi - nt5 #3b_reverse.tif
- __MACOSX/Figure 5/Figure 5G/._unt nt5_Out.czi - nt5 #3b_reverse.tif
- Figure 5/Figure 5G/BAY60 NE Out.czi #4.tif
- __MACOSX/Figure 5/Figure 5G/._BAY60 NE Out.czi #4.tif
