# Supplementary material for: Mitochondrial calcium regulates lipid metabolism by modulating tethering of mitochondria to lipid droplets
Source: EMBO J. 2026 Jul 3;45(14):4820–48. doi: 10.1038/s44318-026-00827-8 (PMC13373242; doi:10.1038/s44318-026-00827-8)
Supplement: Supplementary file 7 — Source data Fig. 5 [file 44318_2026_827_MOESM7_ESM.zip › Figure 5/Figure 5 raw data numerical, blot and imaging quantification.xlsx]

## Sheet: Figure 5A
iBAT	scWAT	iWAT	eWAT	Heart	Liver
1.15342	0.831532	0.971312	0.933167	0.901152	1.20941
1.4243	0.459981	0.740224	0.809772	0.635773	1.92995
1.45056	0.787862	0.734735	0.586871	0.776245	1.66373
1.57685	0.883457	0.937724	0.843536	0.801826	0.956602
1.30794	0.853791	0.815011	0.799746	1.138	1.08552

## Sheet: Figure 5B
CM	PDM
0.560037	1.79992
0.38138	1.66274
0.842015	1.15541
0.900712	1.09271

## Sheet: Figure 5C
Time (s)		Vehicle				BAY
0.080736		0.992114				0.975294
3.08177		1.00789				1.02471
9.08174		0.967226				1.00746
12.0817		0.994629				0.975872
15.0818		0.981111				0.968929
18.0817		0.975138				0.9827
21.0816		0.969794				0.967888
24.0818		0.962406				0.999711
27.0817		0.969008				0.96673
30.0817		0.97168				1.01186
33.0818		0.992324				0.989874
36.0817		0.971942				0.969508
39.0817		1.00652				0.981774
42.0817		0.986089				0.988486
45.0817		1.01155				0.995082
51.0818		0.987504				0.959556
54.0817		0.990595				0.962796
57.0818		1.02062				0.969508
60.0818		0.989285				0.953885
63.0817		0.969479				0.978302
66.0817		0.972676				0.961291
69.0818		0.990962				0.917896
72.0817		0.991276				0.932708
75.0818		0.993843				0.986981
78.0816		0.988447				0.93456
81.0818		0.993058				0.938032
84.0818		0.995101				1.07157
87.0817		0.959419				0.932593
93.0817		1.14317				1.09692
96.0817		1.11708				1.11242
99.0817		1.15402				1.12319
102.082		1.15873				1.10745
105.082		1.08669				1.13372
108.082		1.0979				1.04449
111.082		1.10476				1.03072
114.082		1.09151				0.980038
117.082		1.08056				0.886883
120.082		1.08045				0.886189
123.082		1.06725				0.911994
126.082		1.06725				0.868368
129.082		1.04949				0.869872
132.082		1.05525				0.855754
135.082		1.02313				0.850315
138.082		1.03183				0.854366
141.082		1.0235				0.844645
144.082		1.0487				0.819071
147.082		1.01894				0.840132
150.082		1.04126				0.788405
153.082		1.0268				0.857606
156.082		0.98546				0.773361
159.082		1.02418				0.790025
162.082		1.01244				0.771972
165.082		1.00909				0.82856
168.082		1.00631				0.788058
171.082		1.02727				0.751606
174.082		1.01187				0.783429
177.082		0.996568				0.762368
180.082		0.995258				0.768848
183.082		1.00107				0.790603
186.082		0.982159				0.714691
189.082		0.992324				0.743852
192.082		1.00668				0.707979
195.082		0.986194				0.710641
198.082		0.986141				0.743042
201.082		0.991014				0.722213
204.082		0.973304				0.720477
207.082		0.968536				0.714691
210.082		0.978754				0.737835
213.082		0.982998				0.710872
216.082		0.978282				0.717005
219.082		0.965183				0.699994
222.082		0.971785				0.67685
225.082		0.974929				0.67523
228.083		0.956852				0.712029
231.083		0.954704				0.663195
234.083		0.955699				0.686455
237.083		0.953027				0.692125
240.083		0.950774				0.699994
243.083		0.942758				0.677544
246.083		0.957009				0.672106
249.083		0.93757				0.633686
252.083		0.926043				0.601053
255.083		0.928349				0.690968
258.083		0.925153				0.612625
261.083		0.9415				0.576057
264.083		0.907443				0.578488
267.083		0.945849				0.588671
270.083		0.903932				0.547474
273.083		0.931492				0.596887
276.083		0.935055				0.637737
279.083		0.941919				0.60221
282.083		0.909277				0.560551
285.083		0.924629				0.56761
288.083		0.911582				0.628016
291.083		0.928349				0.580918
294.083		0.909277				0.544118
297.083		0.919599				0.513105
300.083		0.923319				0.56923
303.083		0.914307				0.538332
306.083		0.928034				0.55164
309.083		0.895654				0.57166
312.083		0.906709				0.542846
315.083		0.942234				0.543656
318.083		0.904456				0.505236
321.083		0.911425				0.567841
324.083		0.903618				0.48568
327.083		0.895444				0.516577
330.083		0.916193				0.538795
333.083		0.91263				0.51218
336.083		0.896387				0.531042
339.083		0.905766				0.500955

## Sheet: Figure 5D
Time (s)		Vehicle		KO BAY
0.080736		1.00205		1.00513
3.08177		0.997953		0.994875
6.08173		0.982399		1.01349
9.08174		1.0176		1.02617
12.0817		1.05117		1.02347
15.0818		1.04871		1.04559
18.0817		0.995497		1.03372
21.0816		1.05198		1.08228
24.0818		1.02006		1.01834
27.0817		1.03643		1.04397
30.0817		0.9693		1.04937
33.0818		1.02251		1.06312
36.0817		0.993041		1.12598
39.0817		0.942284		1.12922
42.0817		0.925911		1.07391
45.0817		0.995497		1.03912
48.0817		1.06263		1.116
51.0818		1.04707		1.04154
54.0817		1.03479		1.02725
57.0818		1.01269		1.03858
60.0818		0.971756		1.10467
63.0817		0.930004		1.10736
66.0817		0.967663		1.07742
69.0818		0.968481		1.10224
72.0817		0.897257		1.07014
75.0818		0.970937		1.09334
78.0816		1.02824		1.10925
81.0818		0.938191		1.04451
84.0818		0.997135		1.12328
87.0817		0.93246		1.157
90.0817		1.03398		1.13596
93.0817		0.914449		1.1311
96.0817		0.902988		1.18856
99.0817		0.901351		1.16159
102.082		0.98158
105.082		1.36308		1.22039
108.082				1.27111
111.082				1.33612
114.082				1.29754
117.082		1.4867		1.273
120.082		1.47032
123.082		1.48506
126.082		1.39828		1.34421
129.082		1.47442		1.39978
132.082		1.50061		1.34799
135.082		1.50307		1.37955
138.082		1.41465		1.38414
141.082		1.44658		1.36121
144.082		1.35571		1.42433
147.082		1.48015		1.33936
150.082		1.53336		1.3979
153.082		1.44986		1.40707
156.082		1.42202		1.37146
159.082		1.39828		1.34475
162.082		1.49734		1.39655
165.082		1.54155		1.40842
168.082		1.39009		1.38333
171.082		1.41875		1.42136
174.082		1.52354		1.42676
177.082		1.38273		1.4362
180.082		1.38846		1.4648
183.082		1.39419		1.42298
186.082		1.35407		1.39466
189.082		1.28039		1.36148
192.082		1.50061		1.37092
195.082		1.39419		1.48422
198.082		1.36881		1.4451
201.082		1.39501		1.38953
204.082		1.39009		1.43162
207.082		1.3991		1.39115
210.082		1.39255		1.49933
213.082		1.34016		1.52252
216.082		1.40565		1.45616
219.082		1.43348		1.45562
222.082		1.26811		1.43135
225.082		1.38191		1.43674
228.083		1.39828		1.48368
231.083		1.39419		1.4362
234.083		1.44494		1.38171
237.083		1.29104		1.42352
240.083		1.38846		1.3542
243.083		1.33361		1.38036
246.083		1.35653		1.43917
249.083		1.32296		1.38953
252.083		1.23209		1.42056
255.083		1.32378		1.41489
258.083		1.26238		1.44295
261.083		1.25665		1.43539
264.083		1.24437		1.41327
267.083		1.33197		1.40329
270.083		1.33115		1.39763
273.083		1.28121		1.44699
276.083		1.24192		1.38468
279.083		1.24765		1.4184
282.083		1.29677		1.4416
285.083		1.26811		1.37928
288.083		1.2632		1.38711
291.083		1.24846		1.42379
294.083		1.29677		1.35716
297.083		1.21899		1.37038
300.083		1.36635		1.41597
303.083		1.20426		1.34421
306.083		1.21572		1.37173
309.083		1.21899		1.40194
312.083		1.22145		1.42487
315.083		1.27466		1.35527
318.083		1.13876		1.32803
321.083		1.29595		1.3952
324.083		1.1928		1.34637
327.083		1.1625		1.36849
330.083		1.26238		1.38711
333.083		1.25747		1.3782
336.083		1.24273		1.33828
339.083		1.22718		1.3345
		1.22882		1.38819
		1.19607		1.33801
		1.1928		1.29053
		1.22964		1.34556
		1.22309		1.34907
		1.30332		1.38252
		1.31723		1.34448
		1.29758		1.32884
		1.1052		1.34556
		1.19525		1.34961
		1.18052		1.29727
		1.3377		1.34125
		1.26811		1.40113
		1.25338		1.28595
		1.18543		1.35878
		1.2149		1.28109
		1.27221		1.33099
		1.28694		1.38009
		1.29267		1.25735
		1.30987		1.31589
		1.20262		1.33153
		1.14122
		1.31805
		1.11257
		1.11666
		1.15186
		1.10029
		1.17806
		1.21486

## Sheet: Figure 5E
WT Vehicle	WT BAY60	NCLXKO Vehicle	NCLXko BAY60
1.78296	2.58906	0.382	0.0778
1.20637	2.97262	0.344	0.19
1.75456	2.43749	0.266	0.0748
1.62087	2.14672	0.357	0.247
1.63943	2.23333	0.348	0.0643
1.60757	2.14982	0.038	0.0514
1.45074	2.14363	0.41	0.178
1.69511	2.44986	0.175	0.0857
1.51879	2.03537	0.252	-0.00748
1.65644	2.36944	0.162	0.135
0.436768	2.32613	0.116	0.146
0.421611	2.05702	-0.13	0.123
0.363922	2.08486	0.477	0.142
0.390988	2.80559	0.411	0.14
0.366242	1.57138	0.338	0.0892
0.451616	1.97969	0.38	0.108
0.377378	1.14451	0.502	0.0597
0.442027	2.36325	0.483	0.151
0.449141	2.32335	0.0762	-0.105
0.367479	2.07248	0.152	0.0321
	2.24571	0.062	0.267
	1.96422	0.12	0.37
	2.26427	0.498	0.115
	0.671237	0.0072	0.0808
	2.388	0.335	0.149
	1.97041	-0.0708	0.0913
	1.93947	0.354	-0.0325
	2.05083	0.158	0.0362
	2.05083	0.411	-0.0649
	2.04774	0.515	0.0992
	1.71057	0.355	0.119
	1.559	0.41	0.0927
	1.2373	0.341	0.101
	1.75697		0.157
	1.67593		0.123
	1.25246		0.205
	2.03537		0.152
	2.10651		0.199
	1.76625		0.167
	1.87142		0.19
	1.47548		0.0919
	1.60231		0.0934
	1.26422		0.105
	1.38547		0.097
	1.67964		0.107
	1.80269		0.12
	1.46002
	1.88008
	1.93019
	1.87535

## Sheet: Figure 5F
Vehicle	Vehicle + Ca2+	BAY60	BAY60 + Ca2+
0.86394	0.320771	0.854169	0.698694
1.24727	0.392061	1.28686	0.61343
1.12041	0.390753	2.35022	1.12819
0.797239	0.322183	1.83367	0.612755
0.973172	0.373316	1.16804	0.735564

## Sheet: Figure 5H
unt	NE	BAY60	BAY60+NE
24.5685	5.79913	14.5416	11.9771
18.3678	12.8225	6.92763	5.83206
15.9743	5.21803	11.584	3.84886
8.35583		8.32211
9.78726		16.1844
12.7422		6.43567
6.33649
13.0049	10.9674	14.4795	13.7635
7.9039	10.6851	9.26332	10.2737
16.8013	2.5424	15.2195	6.24843
16.9811	2.80619	9.45134	0.0107
27.9753		25.3662	17.7602
7.22641		19.5706
8.58631
24.743	22.9598	27.7187	30.6645
9.90187	9.04404	27.5488	19.2032
19.7532	15.5784	18.7719	11.8743
27.2993	20.73	9.83899	17.1523
26.1843	17.5046	23.6742	9.52381
24.1301		21.1223
20.3358		15.0041
		12.9331
		21.3368
11.5297	3.97819	8.44837	28.1033
6.96334	6.25254	24.7328	13.3307
7.31356	7.11522	12.6741	6.23487
35.0794	6.33096	14.9112	10.7066
	3.40346	11.0454	12.4584
15	7	6	4
21	2	24
26	2	5	8
25*	18	7	10
24	6	13	17
28	34*	18	28
15	8	20	7
11	7	4*	14
9		9*	9
24	6	15	11
19	15	14
29	8	12	7
8	2	5*	5
7		18
24		22	9
22		29	6
		33	9
		8*	4
5	4	31	9
11		4	6
8	8	16	6
8	2	13	5
25	1	27	4
23		17	12
19	4	10	18
10	5	18	6
10	5	15	9
18	5	8	6
7	8	10	7
10	2	25	14
14		6	8
18	8	5	7
7	4
9	9
11	5
27	8
25

## Sheet: Figure 5J
	unt			NE			BAY60			NE+BAY60
	Mean	SEM	n	Mean	SEM	n	Mean	SEM	n	Mean	SEM	n
<1000	14.2361	2.12132	34	47.2222	4.24264	33	8.33333	2.12132	32	28.3613	2.12132	31
1000-1999	34.7222	2.82843	34	47.2222	3.53553	33	61.9048	2.82843	32	41.3866	2.12132	31
2000-2999	24.3056	2.82843	34	2.77778	0.707107	33	22.619	0.707107	32	16.5966	0.707107	31
3000<	15.625	3.53553	34	2.77778	0.707107	33	0	0	32	10.7143	2.12132	31

## Sheet: Figure 5K
WT	WT + BAY60	WT	WT + BAY60	WT + H89	WT + BAY60 + H89	NCLX KO	NCLX KO + BAY60
0.796173	0.39451	1.0094	0.893953
0.440556	0.299803	1.9704	0.597998
0.547012	0.575909	0.672253	0.700231
0.329563	0.371587	0.890736	0.473791
0.397612	0.345763	0.976049	0.489532
0.513173	0.278662	0.660849	0.533741
0.600153	0.403357	1.45659	0.343035
0.437368		0.739038
		0.889902	0.727031		0.450696
		0.94764	0.685093		0.47023
		0.88387	0.72143		0.391523
		0.904553	0.736367		0.409476
		0.939214	0.788428			0.432704	0.265283
		0.886887	0.735566			0.455409	0.410912
		1.04915	0.807642			0.405472	0.628396
		1.14881	0.767044			0.450063	0.410252
0.00687023		1.09445		0.710534
				0.657913
0.139822		1.13282		0.725394
		1.39491
		1.2392		0.8804
		1.3196		0.904
		1.2308		0.8938
		1.2596		0.8918

## Sheet: Figure 5L
TG
Unt	NE	NE+BAY60
1.00002	0.16247	0.77755
		0.841213
1.00003	0.377362	0.664019
0.999999	0.578993	0.75863
FFA/TG
unt	NE	NE+BAY60
1.00001	3.63223	1.56423
		1.8936
0.999987	3.70096	1.95334
0.999976	3.36597	1.78295

[truncated: 1 more sheets: Figure 5M]
