# Supplementary material for: Mitochondrial calcium regulates lipid metabolism by modulating tethering of mitochondria to lipid droplets
Source: EMBO J. 2026 Jul 3;45(14):4820–48. doi: 10.1038/s44318-026-00827-8 (PMC13373242; doi:10.1038/s44318-026-00827-8)
Supplement: Supplementary file 8 — Source data Fig. 6 [file 44318_2026_827_MOESM8_ESM.zip]

Archive with 36 entries (32 files):
- Figure 6/
- __MACOSX/._Figure 6
- Figure 6/.DS_Store
- __MACOSX/Figure 6/._.DS_Store
- Figure 6/Figure 6 raw data numerical, blot and imaging quantification.xlsx
- __MACOSX/Figure 6/._Figure 6 raw data numerical, blot and imaging quantification.xlsx
- Figure 6/Figure 6C blot.pptx
- __MACOSX/Figure 6/._Figure 6C blot.pptx
- Figure 6/Figure 6H/
- __MACOSX/Figure 6/._Figure 6H
- Figure 6/Figure 6N/
- __MACOSX/Figure 6/._Figure 6N
- Figure 6/Figure 6A blot.pptx
- __MACOSX/Figure 6/._Figure 6A blot.pptx
- Figure 6/Figure 6K.pptx
- __MACOSX/Figure 6/._Figure 6K.pptx
- Figure 6/Figure 6M/
- __MACOSX/Figure 6/._Figure 6M
- Figure 6/Figure 6H/.DS_Store
- __MACOSX/Figure 6/Figure 6H/._.DS_Store
- Figure 6/Figure 6H/raw data PET CT 6H.pptx
- __MACOSX/Figure 6/Figure 6H/._raw data PET CT 6H.pptx
- Figure 6/Figure 6N/vehicle V3-1_01_Out_Stitch.czi (RGB).jpg
- __MACOSX/Figure 6/Figure 6N/._vehicle V3-1_01_Out_Stitch.czi (RGB).jpg
- Figure 6/Figure 6N/BAY60 B4-3_01_Out_Stitch.tif (RGB).jpg
- __MACOSX/Figure 6/Figure 6N/._BAY60 B4-3_01_Out_Stitch.tif (RGB).jpg
- Figure 6/Figure 6N/obob BAY-60 BAT updated whole mount fluorescence images.pptx
- __MACOSX/Figure 6/Figure 6N/._obob BAY-60 BAT updated whole mount fluorescence images.pptx
- Figure 6/Figure 6M/BAY60 139713_B3-3_BAT.svs - Series 1-4.tif_RGB.tif
- __MACOSX/Figure 6/Figure 6M/._BAY60 139713_B3-3_BAT.svs - Series 1-4.tif_RGB.tif
- Figure 6/Figure 6M/Vehicle 139709_V4-2_BAT.svs - Series 1-3.tif_RGB.tif
- __MACOSX/Figure 6/Figure 6M/._Vehicle 139709_V4-2_BAT.svs - Series 1-3.tif_RGB.tif
- Figure 6/Figure 6M/BAY60 139713_B3-3_BAT.svs
- __MACOSX/Figure 6/Figure 6M/._BAY60 139713_B3-3_BAT.svs
- Figure 6/Figure 6M/Vehicle 139709_V4-2_BAT.svs
- __MACOSX/Figure 6/Figure 6M/._Vehicle 139709_V4-2_BAT.svs
