# Supplementary material for: Mitochondrial calcium regulates lipid metabolism by modulating tethering of mitochondria to lipid droplets
Source: EMBO J. 2026 Jul 3;45(14):4820–48. doi: 10.1038/s44318-026-00827-8 (PMC13373242; doi:10.1038/s44318-026-00827-8)
Supplement: Supplementary file 8 — Source data Fig. 6 [file 44318_2026_827_MOESM8_ESM.zip › Figure 6/Figure 6 raw data numerical, blot and imaging quantification.xlsx]

## Sheet: Figure 6A
Vehicle	BAY60
0.903746	1.33562
1.09625	1.12453
	1.3339
	1.20114
	1.45263
1.026	1.56924
0.952
0.982
0.8926	1.62352
0.7526

## Sheet: Figure 6B
vehicle	BAY60
0.263088	0.217799
0.022449	0.337161
	0.611682
	0.320627
	0.559195
0.35372	0.492231
-0.33349
-0.01792
0.211874	0.632324
-0.06743

## Sheet: Figure 6C
Vehicle	BAY60
1.45015	1.65928
0.674012	2.15087
1.00681	1.74712
0.946615	1.20114
1.49666	1.32184
0.981373	1.7057

## Sheet: Figure 6D
	vehicle	BAY60
mito BAT	0.938804	1.45258
	1.06122	1.43105
		1.07457
		1.14042
		1.06305
	1.08187	1.62065
	0.924497
	0.881909
	1.01553	1.52469
	1.10257
	0.779086	1.28681
	1.01093	1.20734
	0.985132	1.23294
	0.862753
		1.161

## Sheet: Figure 6E
	vehicle												BAY
PM		1.09152	0.636708	0.995478	1.01162	0.993072	0.647849	1.06061	1.2891	0.772443			1.94415	2.63613			2.40143		1.32793	1.53308	1.30162		1.24419
Succ		0.899466	0.735906	0.860008	1.00508	1.13479	1.101	0.9838					1.72691	1.76428			1.54418		1.2536	1.38269
PC		0.892276	0.974099	0.913632	1.05022	1.04083	0.653873	1.16581	1.1805	1.4853			0.923714	1.24358			1.18936		0.883273	0.637733	1.2207		0.720274

## Sheet: Figure 6F
vehicle PM	vehicle PC	BAY60 PM	BAY60 PC
1.09152	0.892276
0.636708	0.974099
0.995478	0.913632
1.01162	1.05022
0.993072	1.04083
0.647849	0.653873
1.06061	1.16581
1.2891	1.1805
0.772443	1.4853
		1.94415	0.923714
		2.63613	1.24358
		2.40143	1.18936
		1.32793	0.883273
		1.53308	0.637733
		1.30162	1.2207
		1.24419	0.720274

## Sheet: Figure 6G
	vehicle												BAY60
Pyr+Mal/PC		1.2233	0.653638	1.08958	0.963249	0.954116	0.990787	0.909759	1.09199	0.520058			2.10471	2.11979			2.0191		1.50342	2.40396	1.06629		1.72739

## Sheet: Figure 6I
vehicle	BAY60
0.769	8.1
4.03	8.2
6.58
5.2	7.56
5.1	8.9
8.7	6.89

## Sheet: Figure 6J
vehicle	BAY60
743.396	606.283
800.974	615.046
798.317	645.892
583.093	565.029
755.323	549.116
663.039	482.268
596.128	617.039
	604.163
	606.41

## Sheet: Figure 6L
vehicle	BAY60
0.67319	0.667976
0.810565	0.559099
	0.528601
	0.698725
	0.727532
0.808022	0.580737
0.9008
0.718954
0.762565	0.509358
0.800079
0.534	0.416
0.846	0.562
0.652	0.58
0.71
	0.474
