# Supplementary material for: Mitochondrial calcium regulates lipid metabolism by modulating tethering of mitochondria to lipid droplets
Source: EMBO J. 2026 Jul 3;45(14):4820–48. doi: 10.1038/s44318-026-00827-8 (PMC13373242; doi:10.1038/s44318-026-00827-8)
Supplement: Supplementary file 9 — Figure EV1 Source Data [file 44318_2026_827_MOESM9_ESM.zip]

Archive with 8 entries (7 files):
- Figure EV1/
- __MACOSX/._Figure EV1
- Figure EV1/.DS_Store
- __MACOSX/Figure EV1/._.DS_Store
- Figure EV1/Figure EV1B blot.pptx
- __MACOSX/Figure EV1/._Figure EV1B blot.pptx
- Figure EV1/Figure EV1 raw data numerical.xlsx
- __MACOSX/Figure EV1/._Figure EV1 raw data numerical.xlsx
