# Supplementary material for: Mitochondrial calcium regulates lipid metabolism by modulating tethering of mitochondria to lipid droplets
Source: EMBO J. 2026 Jul 3;45(14):4820–48. doi: 10.1038/s44318-026-00827-8 (PMC13373242; doi:10.1038/s44318-026-00827-8)
Supplement: Supplementary file 9 — Figure EV1 Source Data [file 44318_2026_827_MOESM9_ESM.zip › Figure EV1/Figure EV1 raw data numerical.xlsx]

## Sheet: Figure EV1A
untreated								PK								PK+inh								CIP								CIP+inh
0.806377	1.19362	0.941451	0.870505	1.18804	1.00578	1.01003	0.984187	0.370057	0	0.112849	0.145958	0.31319	0.13701	0.093143	0.128792	0.733923	0.969951	0.913123	0.784157	0.7052				0.307661	0.090668	0.770028	0.782778	0.815909	0.214952	0.215504	0.320806	0.87954	0.714227	1.04517	1.12027	1.1872

## Sheet: Figure EV1C
BAT cytosol	WAT cytosol
1.02477	1.15908
1.11885	1.0986
1.05908	1.02383
0.905072	1.1338
1.11186	1.15289
1.14953	1.12573
1.04537
0.93653	1.07317
1.01848	0.808742
