# Supplementary material for: Mitochondrial calcium regulates lipid metabolism by modulating tethering of mitochondria to lipid droplets
Source: EMBO J. 2026 Jul 3;45(14):4820–48. doi: 10.1038/s44318-026-00827-8 (PMC13373242; doi:10.1038/s44318-026-00827-8)
Supplement: Supplementary file 10 — Figure EV2 Source Data [file 44318_2026_827_MOESM10_ESM.zip]

Archive with 14 entries (12 files):
- Figure EV2/
- __MACOSX/._Figure EV2
- Figure EV2/.DS_Store
- __MACOSX/Figure EV2/._.DS_Store
- Figure EV2/Figure EV2C/
- __MACOSX/Figure EV2/._Figure EV2C
- Figure EV2/Figure EV2 raw data numerical.xlsx
- __MACOSX/Figure EV2/._Figure EV2 raw data numerical.xlsx
- Figure EV2/Figure EV2C/Triac NE_Image 18_Out.jpg
- __MACOSX/Figure EV2/Figure EV2C/._Triac NE_Image 18_Out.jpg
- Figure EV2/Figure EV2C/unt NE_Image 2_Out.jpg
- __MACOSX/Figure EV2/Figure EV2C/._unt NE_Image 2_Out.jpg
- Figure EV2/Figure EV2C/Ru360 NE_Image 47_Zstack.jpg
- __MACOSX/Figure EV2/Figure EV2C/._Ru360 NE_Image 47_Zstack.jpg
