# Supplementary material for: Mitochondrial calcium regulates lipid metabolism by modulating tethering of mitochondria to lipid droplets
Source: EMBO J. 2026 Jul 3;45(14):4820–48. doi: 10.1038/s44318-026-00827-8 (PMC13373242; doi:10.1038/s44318-026-00827-8)
Supplement: Supplementary file 10 — Figure EV2 Source Data [file 44318_2026_827_MOESM10_ESM.zip › Figure EV2/Figure EV2 raw data numerical.xlsx]

## Sheet: Figure EV2A
	unt	NE	Ru360	NE+Ru360	CGP	NE+CGP	Palm	NE+Palm	ATGLstatin	NE+ATGLstatin
exp 20190508	49.514	15.3353	13.0345	225.654	66.5437	10.2718	739.865	15.5076
	243.381	20.0577	38.2162	432.284	65.0667	13.7279	79.0258	51.2138
		28.3542	81.9045	79.5511	42.4812	11.5594	63.1269	28.1406
	37.7966	57.7758	44.8727	68.3337	76.2242	60.7723	225.851	21.6769
	40.9145	6.80164	45.4429	55.1475	37.8703	29.3127	15.6416	29.6852
	46.5303	11.835	55.0056	371.064	31.4071	33.2118		16.1833
	116.8	21.031	217.041	7.47511	29.1837	20.25	58.0547	22.5306
	276.473		67.6456	98.8602	46.7259	22.2261	44.0564	8.99647
	63.3293		27.4009	25.7748	96.5447	38.8472	84.5364	15.6896
	82.0391		66.6751	42.0486	89.8867	17.8437	26.6478	14.5085
	43.2447		49.3261		10.4869	28.6776	55.9519	22.4097
			62.5699		60.8381	23.2854	25.8049	13.7075
						26.4245	28.0062	23.2063
							48.3376	26.6169
							86.7833	60.1606
								20.5611
								7.41755
								12.6878
								10.4944
exp 20190617	140.706	70.7617	137.111	65.7173	118.552		1137.74	14.9654
	102.172	70.9013	134.081	86.7696	148.066	77.9002	107.701	8.72866
	95.9252	72.5101	84.4514	87.7243	96.144	72.5478	88.9947	15.1308
	51.4485	109.748	92.1356	208.979	132.177	46.4423	86.9871	73.2243
	105.377	81.6737	125.304	92.6853	94.1583	59.6685	87.7321	88.1988
	69.315	72.8659	95.8451	99.7755	96.062	65.0816	135.755	53.5612
	108.109	65.1387	81.5955	74.6689	94.6918	65.4002	107.811	13.2692
	58.0391	52.8657	103.501	61.4554	93.528	64.1128	93.8397	18.8956
	60.7206	48.3687	96.7409	49.4885	88.5094	61.6964	115.524	97.0949
	84.5096	48.6009	71.2984	99.0109	66.242	60.7077	201.691	65.8392
	71.7525	88.4807	90.8177	141.232	153.994	92.4364	97.0322	55.8995
	91.4578	56.5564	100.924	96.3266	125.177	90.5134	121.906	75.4796
	141.505	50.9538	84.2937	73.0378	161.034	77.7722	266.39	44.4728
	117.426	61.8257	124.923	60.6448	92.3257	92.6094	92.4439	39.6084
	280.734	63.8589	118.658	78.0901	104.192	69.2717	90.7897	65.1247
	79.2002	63.4259	88.3159	59.0405	145.257	124.088	137.775	42.2868
	71.653		117.969	108.674	94.8448	60.2452	95.6282	71.0412
	85.0965		77.1884	98.6464	127.772	82.5214	80.9595	56.6849
	124.328		113.599	73.721	178.633	57.9336	140.287	87.3941
	60.6417		316.725	130.562	173.949		101.783	12.6039
	162.159		91.4631	75.4685	131.802		100.531	7.34708
			112.064	94.7778	122.137		75.2692
			243.722	75.5702	148.112		90.8573
			100.341	76.657	182.931		137.301
			156.454	89.3113	102.372		113.127
			81.6312		83.7082		81.2651
			233.615		89.8931		108.147
			144.02		109.796		164.178
					152.145		87.4641
					117.606
					122.533
					158.4
exp 20190619	80.0829	77.9814	55.7899	79.1124	133.516	65.6608	92.8015	15.1566
	116.825	102.787	61.9585	72.1217	103.056	86.1792	86.9222	11.2687
	145.241	67.8196	265.969	109.615	107.008	81.5319	56.2762	56.3635
	111.937	157.574	93.4068	78.1592	135.53	61.0866	153.52	6.06415
	71.0825	54.7229	148.604	151.78	139.431	43.298	176.171	60.548
	102.457	59.2043	78.0957	59.9921	206.137	79.9707	114.456	57.2472
	151.507	240.017	142.319	93.9968	112.316	78.5644	124.705	18.2949
	93.228	179.679	99.4132	74.0478	64.7472	80.2686	66.2305	76.4665
	68.1515	46.7259	131.092	65.6748	238.481	70.5719	87.0543	10.0294
	90.689	67.9515	89.1107	78.1501	68.8895	37.9727	100.098	87.0578
	87.4458	56.1262	124.584	80.486	198.766	73.2371	85.7142	36.9809
	85.8478	92.4079	103.894	50.9142	106.648	55.9724	84.7885	33.1632
	109.984	49.6487	119.894	78.6103	98.1848	85.5192	183.856	60.7551
	103.316	55.9198	77.7379	58.4064	107.857	86.4833	100.461	74.2285
	122.563	89.3567	111.775	73.9388	172.015	67.6794	131.959
	65.978	50.5579	59.757	85.2673	103.302	50.3411	137.903
	80.7393	91.3359	162.214	71.1397	63.1582	57.2149	71.9994
	83.5956	53.4318	131.79	59.4828	148.352		133.796
	67.6987	76.9404	90.2123	99.4262	94.7573		106.26
	176.157	59.4273	70.57	109.407	86.9721		91.8273
	115.73	47.8701	76.689	99.7452	96.5095		79.2726
	110.807	52.2627		80.6636	130.267		143.085
	81.4665	52.2565		84.01	85.8573		245.034
	93.1178	52.1111		91.9713	162.676		116.602
	84.8052	59.1855			64.4929		104.084
							87.6233
							288.843
							97.5637
exp 20200313	69.0399	71.4407							29.7596	9.95311
	169.103								141.856	109.549
	79.2453								265.176	85.274
	153.955								76.7302	61.8277
	48.396918*								148.959	86.311
	80.2598	84.3031							28.0414	15.748
exp 20200729	113.407	29.0844							197.493	171.605
	98.2569	78.2129							356.028	188.877
	52.632295*	46.6823							111.641	73.2764
	105.583	40.3618							127.175	254.768
	107.395	81.4091							136.151	239.833
	122.726	77.4386							173.365	164.418
									97.584
exp 20201123	49.324781*	70.2079							94.9582	40.2617
	96.6785	50.0356							72.1765	48.9888
	97.0384	56.3446							51.3854	65.0254
	69.8312	95.429382*							60.5738	51.1721
	81.3029	108.79619*							105.81	96.5466
	173.703								56.4107	129.992
	132.121	96.088284*

## Sheet: Figure EV2B
	unt	NE	Ru360	NE+Ru360	CGP	NE+CGP	Palm	NE+Palm	ATGLstatin	NE+ATGLstatin
exp 20190508	93.178	78.203	34.9418	94.8419	99.8336	51.5807	88.1864	36.6057
	76.5391	61.5641	86.5225	96.5058	99.8336	34.9418	93.178	84.8586
		51.5807	89.8502	98.1697	101.498	69.8835	86.5225	81.5308
	104.825	78.203	94.8419	88.1864	136.439	88.1864	93.178	43.2612
	114.809	54.9085	84.8586	88.1864	91.5141	74.8752	54.9085	61.5641
	124.792	89.8502	93.178	88.2363	98.1697	89.8502		56.5724
	86.5225	84.8586	84.8586	96.6223	101.498	93.178	81.5308	74.8752
	91.5141	91.5141	84.8586	91.5141	91.5141	69.8835	46.589	56.5724
	138.103		98.1697	91.5141	131.448	89.8502	84.8586	64.8918
	83.1947		96.5058	104.825	94.8419	18.3028	48.2529	53.2446
	86.5225		93.178		54.9085	79.8669	93.178	33.2779
			93.178		96.5058	64.8918	51.5807	48.2529
						78.203	28.2862	63.228
							84.8586	86.5225
							89.8502	49.9168
								48.2529
								48.2529
								63.228
								51.1346
exp 20190617	127.181	94.6466	106.477	109.435	91.6888		106.477
	97.6043	65.0695	112.393	82.8157	100.562	47.3233	97.6043	97.6043
	59.1541	59.1541	20.7039	70.9849	76.9003	82.8157	62.1118	73.9426
	100.562	88.7311	65.0695	109.435	73.9426	56.1964	76.9003	94.6466
	91.6888	73.9426	79.858	76.9003	79.858	85.7734	118.308	97.6043
	68.0272	82.8157	17.7462	82.8157	82.8157	59.1541	100.562	50.281
	88.7311	73.9426	106.477	88.7311	106.477	65.0695	97.6043	56.1964
	109.435	53.2387	88.7311	108.45	70.9849	59.1541	85.7734	56.1964
	109.435	82.8157	103.52	110.985	85.7734	70.9849	94.6466	82.8157
	82.8157	73.9426	100.562	88.7311	79.858	62.1118	50.281	59.1541
	103.52	94.6466	68.0272	91.6888	85.7734	35.4925	79.858	68.0272
	127.181	62.1118	79.858	88.0272	68.0272	79.858	82.8157	62.1118
	103.52	70.9849	100.562	118.308	121.266	62.1118	85.7734	85.7734
	88.7311	79.858	62.1118	109.435	65.0695	59.1541	59.1541	65.0695
	97.6043	65.0695	85.7734	79.858	76.9003	68.0272	85.7734	85.7734
	88.7311	91.6888	85.7734	100.562	94.6466	94.6466	62.1118	76.9003
	112.393		115.35	112.393	82.8157	79.858	106.477	76.9003
	118.308		97.6043	112.393	91.6888	88.7311	109.435	112.393
	88.7311		97.6043	106.477	85.7734	50.281	79.858	73.9426
	115.35		68.0272	88.7311	79.858		62.1118	62.1118
	121.266		94.6466	103.52	70.9849		73.9426	103.52
			94.6466	85.7734	85.7734		97.6043	91.6888
			53.2387	70.9849	62.1118		76.9003
			79.858	94.6466	68.0272		85.7734
			68.0272	100.562	100.562		88.7311
			70.9849		76.9003		85.7734
			91.6888		82.8157		88.7311
			70.9849		103.52		79.858
					50.281		91.6888
					91.6888
					73.9426
					68.0272
					118.308
exp 20190619	119.944	105.832	70.555	89.3885	103.481	68.2032	98.7771	49.3885
	115.24	98.7771	77.6105	106.851	70.555	98.7771	75.2587	54.0922
	103.481	112.888	82.3142	101.129	72.9069	75.2587	79.9624	61.1477
	122.295	84.666	91.7215	87.0179	79.9624	89.3697	68.2032	72.9069
	91.7215	63.4995	101.129	105.851	103.481	56.444	84.666	56.444
	84.666	70.555	115.24	77.6105	103.481	49.3885	101.129	58.7959
	124.647	56.444	105.832	83.4995	63.4995	84.666	84.666	61.1477
	131.703	75.2587	94.0734	89.3697	96.4252	77.6105	89.3697	63.4995
	105.832	79.9624	77.6105	82.3142	65.8514	63.4995	79.9624	75.2587
	105.832	89.3697	82.3142	115.259	82.3142	47.0367	108.184	35.2775
	126.999	75.2587	65.8514	81.1477	87.0179	42.333	68.2032	70.555
	126.999	68.2032	89.3697	96.4252	119.944	75.2587	61.1477	42.333
	84.666	54.0922	91.7215	110.536	75.2587	63.4995	89.3697	42.333
	91.7215	58.7959	70.555	91.7215	75.2587	63.4995	63.4995	49.3885
	124.647	82.3142	47.0367	70.555	101.129	58.7959	63.4995
	79.9624	84.666	91.7215	101.129	68.2032	65.8514	79.9624
	68.2032	75.2587	91.7215	79.9624	110.536	44.6848	61.1477
	72.9069	56.444	77.6105	72.9069	72.9069		65.8514
	89.3697	72.9069	94.0734	84.666	84.666		68.2032
	105.832	79.9624	87.0179	68.2032	84.666		63.4995
	79.9624	68.2032	77.6105	75.2587	101.129		25.8702
	94.0734	75.2587		78.2032	84.666		87.0179
	87.0179	61.1477		93.4995	65.8514		87.0179
	82.3142	79.9624		91.7215	84.666		79.9624
	79.9624	68.2032			70.555		108.184
							84.666
							79.9624
							89.3697
exp 20200313	46.4192	3.12964							157.794	60.847
	89.1588	8.97292							94.5217	89.05
	26.0517								144.591	85.8444
	59.8064	12.3259							46.504	52.7975
	67.6169								63.6134	35.0337
	310.947	13.7048							72.7381	54.4127
exp 20200729	70.1299	31.1688							163.636	93.5065
	62.3377	15.5844							109.091	74.6753
	101.299	85.7143							163.636	54.5455
	148.052	31.1688							70.1299	70.1299
	101.299	7.79221							54.5455	38.961
	116.883	15.5844							54.5455	23.3766
									54.5455
exp 20201123	63.6364	38.1818							165.455	76.3636
	63.6364	25.4545							127.273	89.0909
	63.6364	140							190.909	76.3636
	140	38.1818							76.3636	63.6364
	241.818	38.1818							101.818	25.4545
	63.6364								114.545	50.9091
	63.6364	50.9091

## Sheet: Figure EV2D
unt	NE	NE + Ru360		NE + Triacsin C
15.2555	60.1374	60.2113		58.9054
11.2434	23.4675	64.6845		48.2898
24.0555	15.4719	72.7968		18.8327
38.8743	43.4936	52.6262		59.6541
24.4763	47.5912	58.4796		43.6792
53.9968		60.7741		25.0998
38.1411	3.91914	45.4312
32.0482	15.1697	53.5518
30.8672	41.1069	33.5858
49.7505	35.7998	60.154
17.7424	16.1437	64.8844
67.66	4.12589	42.2491
	37.8472
	61.3419
	23.7491
	7.87512
	6.57911
	8.29534
	44.0028
	34.6693
	24.121
65.2266	12.082	38.6101		23.9759
33.4588	14.6651	65.8458		58.8489
81.3772	14.0698	18.0698		57.9803
47.8742	19.7073	71.2202		32.7715
88.3492	23.485	27.1518		21.7769
34.903	26.8941	10.2448		33.1969
20.8628	55.6343	27.0384		22.0378
64.7722	44.9185	11.5271		38.4362
47.9269	22.5956	4.15108		35.9417
12.9747	40.3745	73.2832		28.3425
29.4406	15.3762	61.2276		64.4529
63.8406	54.4629	51.2445		67.3642
40.2956	28.8859	12.6844		20.1636
17.7502	61.7144	6.05453		45.3808
63.7304	79.4086	77.3975		72.2468
39.7488	26.7434	25.9859		28.9067
	55.8977	43.573		17.882
	38.024	15.455		9.565
	21.9825			18.2102
	29.1315
	79.4262
	49.8359
	72.1939

## Sheet: Figure EV2E
	unt		NE		NE + Ru360				NE + Triacsin C
<0.04 μm3	26.1039	62.9268	27.3892	60.1469	12.3764	65.8754			21.8117	74.497
0.05-1 μm3	39.6429	10.5566	47.5275	18.7342	43.5551	20.3134			58.9058	13.1294
10-50 μm3	13.7987	12.1326	10.3766	8.37649	13.6122	4.76637			4.69955	4.44238
60-150 μm3	1.26623	1.18824	1.17858	1.13814	1.69202	0.638018			0.860987	1.13967
> 150 μm3	0.292208	2.78924	0.512426	2.03541	0.779468	1.50122			0.44843	2.73288
