# Supplementary material for: Mitochondrial calcium regulates lipid metabolism by modulating tethering of mitochondria to lipid droplets
Source: EMBO J. 2026 Jul 3;45(14):4820–48. doi: 10.1038/s44318-026-00827-8 (PMC13373242; doi:10.1038/s44318-026-00827-8)
Supplement: Supplementary file 11 — Figure EV3 Source Data [file 44318_2026_827_MOESM11_ESM.zip]

Archive with 20 entries (17 files):
- Figure EV3/
- __MACOSX/._Figure EV3
- Figure EV3/.DS_Store
- __MACOSX/Figure EV3/._.DS_Store
- Figure EV3/Figure EV3C/
- __MACOSX/Figure EV3/._Figure EV3C
- Figure EV3/Figure  EV3A/
- __MACOSX/Figure EV3/._Figure  EV3A
- Figure EV3/Figure EV3 raw data numerical.xlsx
- __MACOSX/Figure EV3/._Figure EV3 raw data numerical.xlsx
- Figure EV3/Figure EV3C/embj0033-0418.pdf
- __MACOSX/Figure EV3/Figure EV3C/._embj0033-0418.pdf
- Figure EV3/Figure EV3C/from Jakob paper 2014.pptx
- __MACOSX/Figure EV3/Figure EV3C/._from Jakob paper 2014.pptx
- Figure EV3/Figure  EV3A/90minValino.tif
- __MACOSX/Figure EV3/Figure  EV3A/._90minValino.tif
- Figure EV3/Figure  EV3A/Pre-treat.tif
- __MACOSX/Figure EV3/Figure  EV3A/._Pre-treat.tif
- Figure EV3/Figure  EV3A/20minValino.tif
- __MACOSX/Figure EV3/Figure  EV3A/._20minValino.tif
