# Supplementary material for: Mitochondrial calcium regulates lipid metabolism by modulating tethering of mitochondria to lipid droplets
Source: EMBO J. 2026 Jul 3;45(14):4820–48. doi: 10.1038/s44318-026-00827-8 (PMC13373242; doi:10.1038/s44318-026-00827-8)
Supplement: Supplementary file 11 — Figure EV3 Source Data [file 44318_2026_827_MOESM11_ESM.zip › Figure EV3/Figure EV3 raw data numerical.xlsx]

## Sheet: Figure EV3B
Time (min)
0.001346	1.02637
0.051363	1.03725
0.101362	1.01986
0.151363	1.01785
0.201363	0.955203
0.251362	1.00377
0.301363	1.0082
0.351362	0.974963
0.401363	0.987159
0.451361	0.969366
0.501363	0.985179
0.551363	0.973772
0.601362	0.979444
0.651362	0.967913
0.701363	0.957172
0.751362	0.930541
0.801361	1.01218
0.851363	0.943835
0.901363	0.956331
0.951363	0.930294
1.00136	0.893533
1.05136	0.972196
1.10136	0.935268
1.15136	0.945023
1.20136	0.969368
1.25136	0.921899
1.30136	0.962776
1.35136	0.943154
1.40136	0.992769
1.45136	0.947449
1.50136	0.966536
1.55136	0.913453
1.60136	0.964151
1.65136	0.976264
1.70136	0.972609
1.75136	0.942776
1.80136	0.888325
1.85136	0.89933
1.90136	0.884069
1.95136	0.928158
2.00136	0.931862
2.05136	0.965947
2.10136	0.899502
2.15136	0.898622
2.20136	0.946495
2.25136	0.939995
2.30136	0.902287
2.35136	0.946947
2.40136	0.966096
2.45136	0.943047
2.50136	0.891737
2.55136	0.906684
2.60136	0.971862
2.65136	0.942029
2.70136	0.944231
2.75136	0.888421
2.80136	0.829019
2.85136	0.858665
2.90136	0.81651
2.95136	0.808505
3.00136	0.794786
3.05136	0.818319
3.10136	0.865848
3.15136	0.843354
3.20136	0.851932
3.25138	0.841829
3.30138	0.863285
3.35138	0.890278
3.40138	0.844014
3.45138	0.876425
3.50138	0.822498
3.55138	0.912171
3.60138	0.893074
3.65138	0.874052
3.70138	0.934041
3.75138	0.960181
3.80138	0.973275
3.85138	0.940797
3.90138	1.07233
3.95138	1.16105
4.00138	1.15437
4.05138	1.27273
4.10138	1.27329
4.15138	1.37906
4.20138	1.36187
4.25138	1.40806
4.30138	1.42532
4.35138	1.44129
4.40138	1.47957
4.45138	1.47465
4.50138	1.47032
4.55138	1.48305
4.60138	1.52201
4.65138	1.46613
4.70138	1.50921
4.75138	1.40899
4.80138	1.52775
4.85138	1.43148
4.90138	1.51178
4.95138	1.44699
5.00138	1.49087
5.05138	1.45068
5.10138	1.451
5.15138	1.42521
5.20138	1.45102
5.25138	1.44858
5.30138	1.39913
5.35138	1.41869
5.40138	1.39421
5.45138	1.41359
5.50138	1.42297
5.55138	1.43672
5.60138	1.40031
5.65138	1.40201
5.70138	1.34866
5.75138	1.3954
5.80138	1.35416
5.85138	1.35677
5.90138	1.35916
5.95138	1.31467
6.00138	1.29732
6.05138	1.30864
6.10136	1.30232
6.15138	1.33177
6.20138	1.30102
6.25138	1.28496
6.30138	1.34869
6.35138	1.21317
6.40138	1.22904
6.45138	1.24454
6.50138	1.20033
6.55138	1.21578
6.60138	1.20514
6.65138	1.20438
6.70138	1.20602
6.75138	1.16463
6.80136	1.19554
6.85138	1.18578
6.90138	1.18607
6.95138	1.08441
7.00138	1.10165
7.05138	1.12617
7.10138	1.09378
7.15138	1.13334
7.20138	1.1315
7.25138	1.09177
7.30138	1.02413
7.35138	1.06855
7.40138	1.04506
7.45138	1.01524
7.50138	1.03021
7.55138	1.03475
7.60138	1.02259
7.65138	1.01984
7.70138	1.00938
7.75138	0.965044
7.80138	1.02398
7.85138	0.995465
7.90138	0.927892
7.95138	0.968885
8.00136	0.923278
8.05138	0.969146
8.10138	0.927451
8.15138	0.921002
8.20138	0.905208
8.25138	0.916582
8.30138	0.86385
8.35138	0.903876
8.40138	0.853764
8.45138	0.862189
8.50138	0.903942
8.55138	0.845658
8.60138	0.821552
8.65138	0.808615
8.70138	0.839375
8.75138	0.875869
8.80138	0.855969
8.85138	0.832831
8.90138	0.848506
8.95138	0.862855
9.00138	0.815771
9.05138	0.853512
9.10138	0.837659
9.15138	0.814547
9.20138	0.799044
9.25138	0.837811
9.30138	0.829338
9.35138	0.835414
9.40138	0.784772
9.45138	0.772339
9.50138	0.787133
9.55138	0.780957
9.60138	0.795913
9.65138	0.774179
9.70136	0.777083
9.75138	0.762646
9.80138	0.808187
9.85138	0.758368
9.90138	0.733498
9.95138	0.78667
10.0014	0.783133
10.0514	0.79141
10.1014	0.759257
10.1514	0.718055
10.2014	0.747177
10.2514	0.754973
10.3014	0.7473
10.3514	0.746111
10.4014	0.721264
10.4514	0.720549
10.5014	0.737228
10.5514	0.733726
10.6014	0.756805
10.6514	0.747989
10.7014	0.737327
10.7514	0.714624
10.8014	0.708381
10.8514	0.718591
10.9014	0.689668
10.9514	0.693062
11.0014	0.72879
11.0514	0.674628
11.1014	0.717836
11.1514	0.713522
11.2014	0.692578
11.2514	0.711902
11.3014	0.673427
11.3514	0.677225
11.4014	0.700193
11.4514	0.688718
11.5014	0.731034
11.5514	0.721084
11.6014	0.699212
11.6514	0.693769
11.7014	0.7038
11.7514	0.719464
11.8014	0.716909
11.8514	0.67931
11.9014	0.685588
11.9514	0.690636
12.0014	0.767141
12.0514	0.724574
12.1014	0.703038
12.1514	0.665759
12.2014	0.717313
12.2514	0.666992
12.3014	0.684269
12.3514	0.692581
12.4014	0.689216
12.4514	0.705189
12.5014	0.722071
12.5514	0.650306
12.6014	0.688072
12.6514	0.708723
12.7014	0.674588
12.7514	0.701546
12.8014	0.66664
12.8514	0.672832
12.9014	0.720002
12.9514	0.722067
13.0014	0.724898
13.0515	0.717294
13.1014	0.66325
13.1514	0.682182
13.2014	0.733143
13.2514	0.686185
13.3014	0.671871
13.3514	0.649428
13.4014	0.649153
13.4514	0.675531
13.5014	0.652377
13.5514	0.674475
13.6014	0.615879
13.6514	0.654697
13.7014	0.678961
13.7514	0.677717
13.8014	0.664758
13.8514	0.634897
13.9014	0.699388
13.9514	0.686301
14.0014	0.667923
14.0514	0.683995
14.1014	0.664039
14.1514	0.700835
14.2014	0.658094
14.2514	0.656372
14.3014	0.609591
14.3514	0.642067
14.4014	0.652847
14.4514	0.647873
14.5014	0.659862
14.5514	0.620895
14.6014	0.686067
14.6514	0.66365
14.7014	0.646335
14.7514	0.666228
14.8014	0.652906
14.8514	0.653786
14.9014	0.67646
14.9514	0.665867
15.0014	0.695519
15.0514	0.684895
15.1014	0.647041
15.1514	0.631204
15.2014	0.656705
15.2514	0.64494
15.3014	0.643609

## Sheet: Figure EV3D
	CM GM			PDM GM
0	1	1	1	1	1	1
1	0.970393	0.988149	0.98236	0.941493	0.978337	0.9768
2	0.957704	0.962754	0.979319	0.954943	0.943794	0.9832
3	0.948036	0.944695	0.987226	0.967048	0.9274	0.9616
4	0.942598	0.937923	0.981144	0.977808	0.9274	0.9408
5	0.940181	0.925508	0.946472	0.96234	0.906323	0.9304
6	0.931118	0.923251	0.942214	0.967048	0.911593	0.932
7	0.925076	0.916479	0.93674	0.927371	0.892272	0.916
8		0.905756	0.930049		0.87822	0.9256
			0.925791			0.9064

## Sheet: Figure EV3E
	CM														PDM														NIM 811
control	-11.8792	-15.1471	-7.4139						-7.49245	-9.42438	-7.42093	-7.20043	-15.0754	-5.39629	-13.6826	-14.3541	-12.763	-14.8828	-10.6426				-7.26295	-12.178	-9.36	-13.9855	-15.9836	-6.65295
RR	-4.8452	-3.2454	-12.2633	-9.967	-5.38244	-3.30097	-5.14309	-5.47138	-3.14298	-2.13129					-4.7177	-0.3731			-5.95894	-0.996016	-4.5214	-1.60885	0	-4.54763
NIM811	-0.1396	0	0	0	0	-3.77988									-4.15282	-4.85175	0	0	-2.92135	-3.82672

## Sheet: Figure EV3F
time (sec)	CM	CM RR			time (sec)	PDM	PDM RR
0	12.3575	13.3			0	11	11.13
1	12.345	13.23			1	10.975	11.1
2	12.2975	13.26			2	10.965	11.09
3	12.3325	13.23			3	10.9625	11.11
4	12.3225	13.29			4	10.9475	11.12
5	12.3075	13.35			5	10.9575	11.16
6	12.345	13.29			6	10.9825	11.15
7	12.3225	13.31			7	10.98	11.18
8	12.3025	13.33			8	10.9775	11.14
9	12.3175	13.3			9	10.9475	11.13
10	12.295	13.31			10	10.955	11.14
11	12.265	13.28			11	10.955	11.13
12	12.31	13.32			12	10.9525	11.14
13	12.29	13.33			13	10.97	11.18
14	12.29	13.31			14	10.97	11.18
15	12.2875	13.31			15	10.965	11.14
16	12.29	13.36			16	10.9625	11.17
17	12.3025	13.32			17	10.9775	11.15
18	12.29	13.33			18	10.9625	11.12
19	12.275	13.39			19	10.99	11.17
20	53.175	63.82			20	49.2725	53.34
21	63.39	63.75			21	56.9	55.82
22	66.825	66.66			22	59.05	57.03
23	67.575	68.42			23	61.1225	57.84
24	67.045	69.14			24	62.3125	57.69
25	66.745	69.4			25	62.05	57.64
26	66.0725	69.81			26	62.5625	57.62
27	65.205	70.35			27	62.8725	57.9
28	64.5775	70.48			28	63	57.92
29	64.3575	70.64			29	62.44	58.05
30	63.7225	70.32			30	62.075	58.33
31	63.15	70.55			31	61.98	58.56
32	62.55	70.55			32	61.71	59.33
33	62.31	70.64			33	61.47	58.82
34	61.725	70.42			34	61.4375	58.93
35	61.165	70.49			35	60.9425	58.96
36	60.7925	70.68			36	60.745	58.97
37	60.595	70.41			37	60.4725	59.24
38	60.0425	70.24			38	60.1775	59.07
39	59.7825	70.02			39	59.9275	59.38
40	59.395	70.06			40	59.6975	59.46
41	58.9925	69.99			41	59.505	59.48
42	58.7225	70.03			42	59.2925	59.55
43	58.435	69.72			43	59.1475	59.46
44	58.0625	69.71			44	58.9225	59.43
45	57.7825	69.58			45	58.72	59.41
46	57.4875	69.41			46	58.505	59.41
47	57.165	69.48			47	58.285	59.39
48	56.985	69.32			48	58.1025	59.55
49	56.73	69.17			49	57.9925	60.34
50	56.49	69.14			50	57.9675	59.51
51	56.3375	68.93			51	57.86	59.55
52	56.1425	69.01			52	57.5375	59.22
53	55.8325	68.9			53	57.405	59.4
54	55.67	68.89			54	57.2525	59.24
55	55.39	68.87			55	57.15	59.43
56	55.225	68.81			56	57.1125	59.32
57	55.0575	68.72			57	57.0425	59.75
58	54.8775	68.72			58	56.8975	59.29
59	54.7225	68.65			59	56.96	59.35
60	54.465	68.8			60	56.605	59.18
61	54.35	68.68			61	56.5475	58.98
62	54.105	68.74			62	56.36	59.06
63	54.005	68.96			63	56.345	59.08
64	53.855	68.68			64	56.5475	59.03
65	53.73	68.55			65	56.19	59.1
66	53.475	68.55			66	56.1175	58.97
67	53.3625	68.51			67	56.1	58.93
68	53.15	68.54			68	56.0125	58.82
69	53.0325	68.5			69	55.9675	59.36
70	52.8625	68.65			70	55.7725	58.97
71	52.8	68.43			71	55.7375	58.72
72	52.7775	68.5			72	55.9475	58.96
73	52.6075	68.5			73	56.1325	58.79
74	52.4225	68.5			74	56.34	58.81
75	52.3975	68.44			75	56.2875	58.68
76	52.11	68.43			76	55.975	58.68
77	51.9925	68.64			77	55.9825	58.62
78	51.79	68.52			78	55.825	58.82
79	51.725	68.5			79	55.795	58.72
80	51.645	68.44			80	55.77	59.84
81	51.45	68.33			81	55.7725	58.57
82	51.4075	68.34			82	55.9075	58.59
83	51.1725	68.43			83	55.595	58.52
84	51.0675	68.55			84	55.5725	58.51
85	50.9775	68.45			85	55.51	58.34
86	50.7625	68.39			86	55.3975	58.56
87	50.6575	68.51			87	55.3375	58.52
88	50.5925	68.48			88	55.31	58.39
89	50.4725	68.39			89	55.195	58.43
90	50.29	68.36			90	55.29	58.51
91	50.2425	68.54			91	55.2925	58.42
92	50.125	68.41			92	55.3675	58.42
93	50.0075	68.26			93	55.0925	58.26
94	49.8525	68.43			94	54.955	58.28
95	49.7875	68.54			95	54.965	58.34
96	49.5775	68.37			96	54.925	58.34
97	49.51	68.27			97	55.0275	58.4
98	49.42	68.25			98	54.71	58.08
99	49.33	68.17			99	55.1625	58.15
100	49.21	68.29			100	54.575	58.1
101	49.14	69.01			101	54.5475	58.13
102	49	68.19			102	54.4975	58.17
103	48.8275	68.4			103	54.73	58.26
104	48.8375	68.04			104	54.555	58.11
105	48.6625	68.19			105	54.445	57.95
106	48.5825	68.41			106	54.365	58.07
107	48.495	68.26			107	54.31	57.98
108	48.3775	69.18			108	54.2525	57.92
109	48.6175	68.11			109	54.1725	58.08
110	48.18	68.06			110	54.1175	58.01
111	48.1075	68.12			111	54.0925	59.85
112	47.97	68.86			112	53.9775	57.89
113	47.9825	68.07			113	54	57.95
114	47.7525	67.95			114	54.0225	58.01
115	47.69	68.24			115	53.9075	57.83
116	47.6025	68.04			116	53.9525	58
117	47.5575	67.86			117	53.745	57.68
118	47.3925	67.85			118	53.73	57.75
119	47.355	67.99			119	53.7125	57.62
120	47.205	67.9			120	53.65	57.74
121	47.13	67.79			121	53.7375	57.65
122	47.0225	68.14			122	53.63	57.68
123	47.0825	68.12			123	53.5225	57.43
124	46.9175	67.79			124	53.4975	57.62
125	46.8875	67.66			125	53.515	57.49
126	46.6875	67.68			126	53.3775	57.46
127	46.65	67.92			127	53.25	57.65
128	46.54	67.92			128	53.17	57.56
129	46.4575	67.6			129	53.2075	57.62
130	46.41	67.7			130	53.2425	57.69
131	46.2525	67.58			131	53.0975	57.6
132	46.25	67.54			132	53.205	57.58
133	46.065	67.78			133	52.995	57.44
134	46.065	67.57			134	52.92	57.55
135	45.9825	67.46			135	52.94	57.54
136	45.8525	67.66			136	52.8775	57.31
137	45.84	67.4			137	52.845	57.4
138	45.71	67.42			138	53.035	57.38
139	45.63	67.71			139	53.17	57.3
140	45.4925	67.29			140	53.0225	57.4
141	45.4875	67.27			141	52.6475	57.33
142	45.3825	67.45			142	52.7475	58.65
143	45.35	67.19			143	52.5475	57.31
144	45.3225	67.31			144	52.4525	57.17
145	45.145	67.14			145	52.465	57.22
146	45.04	67.06			146	52.6375	56.97
147	44.99	67.18			147	52.4175	57.34
148	44.89	66.96			148	52.3175	57.23
149	44.8025	67.07			149	52.4025	57.37
150	44.715	67.11			150	52.205	56.96
151	44.7	66.96			151	52.1725	57.1
152	44.5725	67.2			152	52.275	57.35
153	44.545	67			153	52.0575	57.14
154	44.4425	66.79			154	52.005	57.21
155	44.32	68.36			155	52.01	57.31
156	44.23	66.86			156	51.9225	56.93
157	44.2175	68.28			157	52.025	56.91
158	44.4075	66.99			158	51.71	56.91
159	44.2075	67.02			159	51.8875	57.1
160	43.9575	67.09			160	51.9125	56.64
161	43.985	63.74			161	51.7275	56.94
162	43.8325	66.85			162	51.67	57.01
163	43.735	67.05			163	51.66	56.82
164	43.67	66.79			164	51.6925	57.18
165	43.57	66.77			165	51.59	57.04
166	43.5125	67			166	51.54	56.68
167	43.7825	66.24			167	51.375	56.88
168	43.3675	68.35			168	51.32	56.63
169	43.505	66.4			169	51.2625	56.76
170	43.2975	66.72			170	51.3925	56.67
171	43.085	66.36			171	51.3075	56.8
172	43.0875	66.58			172	51.205	56.73
173	43.0575	66.35			173	51.27	56.66
174	42.9275	66.57			174	51.02	56.47
175	42.8275	68.27			175	50.265	56.63
176	42.7925	66.39			176	50.995	58.26
177	42.735	66.47			177	51.0375	56.72
178	42.67	66.28			178	51.1525	56.5
179	42.55	66.07			179	51.0125	56.52
180	42.3825	66.16			180	50.8425	56.56
181	42.475	66.37			181	50.975	56.3
182	42.545	66.02			182	50.9625	56.44
183	42.2825	66.06			183	50.7475	56.48
184	42.295	66.18			184	50.81	56.27
185	42.2075	66.06			185	50.6075	56.41
186	42.16	66.18			186	50.5575	56.34
187	42.215	66.09			187	50.5325	56.38
188	42.055	66.31			188	50.55	58.52
189	41.925	66.05			189	50.48	57.75
190	41.87	66.14			190	50.37	58.37
191	41.795	65.71			191	50.33	59.09
192	41.7925	65.77			192	50.5625	59.23
193	41.665	65.73			193	50.23	59.29
194	41.5575	67.47			194	50.6	59.24
195	41.725	65.71			195	50.135	59.39
196	41.465	63.1			196	50.25	59.9
197	41.37	65.61			197	50.105	59.85
198	41.3875	65.45			198	50.175	59.67
199	41.39	65.32			199	49.98	59.43
200	41.235	65.39			200	50.0625	59.66
201	41.2675	65.71			201	49.9475	59.74
202	41.3825	65.46			202	49.975	59.73
203	41.0175	67.29			203	49.825	59.79
204	41.1025	65.48			204	49.7475	60
205	40.9425	65.27			205	49.88	59.63
206	40.9975	65.45			206	49.7225	59.81
207	40.8025	65.19			207	49.845	59.86
208	40.8925	65.4			208	49.695	59.92
209	40.745	65.04			209	49.755	59.75
210	40.6625	67.01			210	48.5125	59.65
211	40.9475	65.03			211	49.73	59.75
212	40.5225	65.26			212	49.45	59.69
213	40.4925	65.38			213	49.3675	59.77
214	40.5525	65.01			214	49.4525	59.73
215	40.3425	64.87			215	49.5275	59.84
216	40.515	64.92			216	49.315	59.59
217	40.28	64.98			217	49.4775	59.61
218	40.185	67.41			218	49.1975	59.65
219	40.14	64.98			219	49.165	59.77
220	40.03	66.64			220	49.5525	59.52
221	40.2425	64.91			221	49.2	59.44
222	39.975	64.89			222	49.0175	59.55
223	39.9075	65.1			223	49.145	59.35
224	39.89	67.4			224	49	59.7
225	40.23	64.78			225	49.05	59.53
226	39.775	64.69			226	49.23	59.19
227	39.62	64.94			227	48.925	59.21
228	39.6025	64.69			228	48.9525	59.41
229	39.5725	64.68			229	49.4725	59.46
230	39.5225	64.75			230	48.84	59.38
231	39.42	64.66			231	49.15	61.72
232	39.38	64.48			232	48.745	59.26
233	39.325	64.51			233	48.795	59.15
234	39.32	64.55			234	48.865	59.06
235	39.305	64.69			235	48.7425	59.2
236	39.24	64.44			236	48.6075	59.19
237	39.1225	64.77			237	47.89	59.23
238	39.0975	64.38			238	48.4775	59.29
239	39.03	64.54			239	48.5	59.04
240	39.0725	64.67			240	48.65	58.94
241	38.97	64.41			241	48.495	58.96
242	39.0325	64.46			242	48.435	59.22
243	38.885	64.46			243	48.285	58.97
244	38.745	64.26			244	48.58	59.14
245	39.1275	64.25			245	48.205	58.94
246	38.7625	64.12			246	48.2125	58.97
247	38.675	64.15			247	48.2225	58.91
248	38.685	64.29			248	48.495	58.84
249	39.13	64.52			249	48.11	58.87
250	38.5075	64.01			250	48.1625	58.67
251	38.4675	64.29			251	48.3725	58.72
252	38.7575	63.94			252	48.27	58.76
253	38.3975	64.14			253	47.965	58.58
254	38.4675	64.24			254	47.885	58.7
255	38.355	64.03			255	48.275	58.63
256	38.2125	63.84			256	47.9725	58.76
257	38.205	64.03			257	47.9025	58.66
258	38.2375	63.9			258	47.9575	58.85
259	38.155	66.6			259	48.055	58.59
260	38.195	63.87			260	47.665	58.62
261	38.025	63.68			261	47.68	58.57
262	38.02	63.68			262	47.5925	58.64
263	38.145	63.85			263	47.6	58.48
264	37.8675	63.88			264	47.6425	58.38
265	37.8975	66.37			265	47.8525	58.62
266	38.0925	63.67			266	47.38	58.43
267	37.7875	65.59			267	47.6075	58.26
268	38.1025	63.47			268	47.44	58.53
269	37.86	63.45			269	47.99	58.26
270	37.685	63.78			270	47.59	58.12
271	37.5975	66.56			271	47.58	58.23
272	37.635	63.66			272	47.6475	58.37
273	37.6075	63.62			273	47.9425	58.32
274	37.88	63.47			274	47.45	58.21
275	37.68	63.73			275	47.4675	58.09
276	37.3975	63.5			276	47.6325	58.49
277	37.4275	60			277	47.45	57.97
278	37.49	63.74			278	47.335	58.22
279	37.295	63.31			279	47.58	58.08
280	37.485	63.25			280	47.2825	57.82
281	37.255	63.54			281	47.375	57.88
282	37.155	63.39			282	47.51	58.15
283	37.6575	63.33			283	47.2225	57.89
284	37.105	63.51			284	47.2375	58.02
285	37.11	63.07			285	47.1525	57.47
286	37.05	63.07			286	47.1225	57.78
287	36.9875	63.25			287	47.0575	57.92
288	37.045	65.72			288	47.3325	57.85
289	36.9275	63.27			289	47	57.79
290	36.795	63.32			290	46.97	57.81
291	36.805	63.19			291	46.91	57.67
292	36.8425	63.01			292	46.86	57.78
293	36.8225	63.34			293	47.06	57.46
294	36.7975	62.84			294	46.7575	57.68
295	36.6175	62.84			295	47.135	57.43
296	36.9175	62.96			296	46.5975	57.72
297	36.59	63.15			297	46.88	57.22
298	36.635	62.9			298	46.675	57.59
299	36.605	62.75			299	46.52	57.51
300	36.565	65.46			300	46.6475	57.51
301	36.6625	63.07			301	46.545	57.44
302	36.595	62.93			302	46.4575	57.39
303	36.37	62.75			303	46.6925	57.3
304	36.525	61.69			304	46.4825	56.92
305	36.5275	62.48			305	46.35	57.58
306	36.3525	62.91			306	46.66	57.34
307	36.37	62.54			307	46.4125	57.38
308	36.3775	62.85			308	46.43	57.33
309	36.2025	62.61			309	47.59	57.04
310	36.4675	62.45			310	47.8225	57.09
311	36.1475	62.43			311	48.01	57.25
312	36.14	62.79			312	48.0325	57.25
313	36.05	63.39			313	47.8925	57.17
314	36.0625	62.16			314	47.7625	57.13
315	36.06	64.32			315	48.1625	56.96
316	36.0875	62.29			316	47.7125	56.88
317	35.945	62.42			317	47.67	57.08
318	35.815	62.36			318	47.645	56.85
319	36.045	62.54			319	47.6575	57.09
320	35.92	62.29			320	47.5725	60.33
321	35.84	62.23			321	47.4875	56.9
322	35.7875	62.2			322	47.5025	56.9
323	36.1475	62.23			323	47.85	57.01
324	35.695	62.32			324	47.535	56.81
325	35.6525	61.94			325	47.605	56.83
326	36.05	61.92			326	47.32	56.9
327	35.6075	62.13			327	47.375	56.64
328	35.5775	61.88			328	47.3225	56.57
329	35.57	64.83			329	47.71	56.74
330	35.4725	61.96			330	47.2525	56.59
331	35.4425	61.93			331	47.2125	56.42
332	35.435	62.19			332	47.4925	56.4
333	35.7725	61.71			333	47.4825	56.44
334	35.3375	61.78			334	47.13	56.34
335	35.3925	62.02			335	47.075	56.59
336	35.365	61.83			336	47.545	56.45
337	35.5925	61.59			337	47.0675	56.37
338	35.265	61.62			338	47.075	56.5
339	35.275	61.54			339	46.9725	56.61
340	35.155	61.85			340	46.925	56.33
341	35.18	61.82			341	46.975	56.52
342	35.12	61.57			342	47.135	56.32
343	35.325	61.5			343	46.82	56.38
344	35.045	61.58			344	46.7475	56.27
345	34.95	61.41			345	46.8325	56.28
346	34.98	61.48			346	46.955	56.35
347	35.03	61.17			347	46.8325	56.23
348	34.9575	61.59			348	46.6525	56.05
349	34.9125	61.16			349	46.645	56.26
350	34.935	61.5			350	47.225	56.14
351	34.8425	60.93			351	46.6075	56.09
352	34.7725	61.21			352	46.52	55.95
353	34.7375	61.17			353	45.6275	55.98
354	34.685	61.28			354	46.5525	56.14
355	34.7325	61.03			355	46.6525	57.18
356	34.665	61.32			356	46.4225	55.92
357	34.6325	61.22			357	46.485	56.03
358	34.575	61.42			358	46.3425	56
359	34.535	61.23			359	46.445	55.71
360	34.5125	61.22			360	46.325	55.66
361	34.555	60.88			361	46.5425	55.79
362	34.4375	61.13			362	46.3375	56.01
363	34.375	60.83			363	46.6	55.75
364	34.3475	60.74			364	46.1	55.54
365	34.33	60.98			365	45.995	55.69
366	34.24	61.14			366	46.13	55.75
367	34.3	60.86			367	46.4425	55.45
368	34.2825	60.71			368	46.0275	55.35
369	34.255	60.43			369	46.3575	55.58
370	34.1775	61.04			370	46.04	55.87
371	34.1625	60.88			371	45.955	58.52
372	34.1125	60.46			372	45.9225	55.49
373	34.1125	60.78			373	45.905	55.5
374	33.9775	60.7			374	45.895	55.53
375	33.99	60.4			375	46.01	55.12
376	33.9925	60.81			376	45.8025	55.35
377	33.9525	60.29			377	46.0825	55.41
378	33.9075	60.37			378	45.91	55.39
379	33.8325	60.26			379	46.02	55.28
380	33.865	60.35			380	45.6875	55.15
381	33.795	60.37			381	45.615	55.31
382	33.7525	60.74			382	45.67	55.26
383	33.72	60.51			383	45.925	55.02
384	33.76	60.28			384	45.5025	55.17
385	33.68	60.31			385	45.76	55.19
386	33.6375	60.47			386	45.615	55.5
387	33.5725	60.18			387	45.8625	57.44
388	33.55	60.11			388	45.3875	54.99
389	33.4875	60.14			389	45.4425	55.06
390	33.5175	59.98			390	45.595	55
391	33.455	59.91			391	45.6225	54.64
392	33.4475	60.05			392	45.1925	54.82
393	33.3975	59.86			393	45.2925	55.05
394	33.3475	60.06			394	45.325	55.04
395	33.2525	59.79			395	45.4175	54.9
396	33.24	60.15			396	45.17	54.72
397	33.215	60.03			397	45.1175	54.69
398	33.2175	60.11			398	45.3875	54.75
399	33.165	59.42			399	45.2275	54.72
400	33.085	59.58			400	45.095	54.56
401	33.1375	59.67			401	45.3675	54.72
402	33.01	59.95			402	45.095	54.76
403	33.04	59.59			403	45.135	54.86
404	32.97	59.53			404	44.875	54.93
405	33.015	59.69			405	44.81	54.67
406	32.98	59.72			406	44.93	54.55
407	32.87	59.67			407	44.9525	54.21
408	32.8425	59.35			408	44.6575	54.52
409	32.8225	59.4			409	44.765	54.46
410	32.72	59.53			410	44.795	54.65
411	32.6825	59.59			411	44.78	54.49
412	32.7025	59.62			412	44.7625	54.3
413	32.6925	59.43			413	44.61	54.47
414	32.6175	59.42			414	44.6725	54.52
415	32.505	59.24			415	44.7225	54.05
416	32.5025	59.06			416	44.6	54.34
417	32.57	59.09			417	44.7925	54.29
418	32.52	59.35			418	44.6125	54.49
419	32.41	58.95			419	44.425	55.91
420	32.4375	59.21			420	44.6075	54.25
421	32.3275	59.42			421	44.41	54.21
422	32.3375	59.28			422	44.4375	54.18
423	32.25	58.94			423	44.3825	53.84
424	32.2525	59.23			424	44.4175	53.87
425	32.2525	58.88			425	44.5575	54.07
426	32.2125	59.05			426	44.3525	54.14
427	32.1425	58.68			427	44.29	54.06
428	32.1025	58.9			428	44.1825	53.78
429	32.145	58.86			429	44.1075	53.92
430	32.055	59.02			430	44.235	53.83
431	32.0275	58.96			431	44.2225	54.06
432	31.9625	58.67			432	44.055	53.77
433	31.945	58.64			433	44.23	53.83
434	31.8975	58.93			434	44.2125	53.99
435	31.83	58.83			435	44.135	54.54
436	31.8425	58.58			436	44.0425	53.71
437	31.765	58.58			437	43.97	53.63
438	31.6925	58.63			438	44.0975	53.69
439	31.7075	58.37			439	44.0075	53.47
440	31.66	58.12			440	43.815	53.54
441	31.61	58.19			441	43.915	53.58
442	31.5725	58.44			442	43.8875	53.79
443	31.44	58.46			443	43.8275	53.46
444	31.505	58.2			444	43.86	53.41
445	31.465	58.41			445	43.765	53.49
446	31.455	58.34			446	43.81	53.38
447	31.32	58.33			447	43.805	53.27
448	31.3775	57.88			448	43.7575	53.41
449	31.27	58.28			449	43.71	53.5
450	31.2625	58.38			450	43.6775	53.66
451	31.2125	57.86			451	43.705	53.69
452	31.165	57.67			452	43.5625	53.22
453	31.1525	58.1			453	43.5675	53.18
454	31.1375	58.17			454	43.6425	53.18
455	31.0325	58.21			455	43.62	53.43
456	31.075	57.88			456	43.435	53.09
457	31.02	57.87			457	43.4525	53.07
458	30.99	57.96			458	43.5475	53.35
459	30.93	58.02			459	43.485	53.16
460	30.905	57.47			460	43.485	52.9
461	30.8575	57.65			461	43.3275	53.02
462	30.84	57.75			462	43.46	53.16
463	30.835	57.55			463	43.71	52.89
464	30.7525	57.84			464	43.78	52.64
465	30.76	57.67			465	43.3175	53.02
466	30.625	57.37			466	43.3125	53.02
467	30.6075	57.74			467	43.2325	53.08
468	30.59	57.68			468	43.1425	52.63
469	30.59	57.73			469	43.26	52.93
470	30.5575	57.71			470	43.25	52.9
471	30.455	59.19			471	43.155	52.7
472	30.51	57.36			472	43.4525	52.77
473	30.4825	57.26			473	43.4675	52.74
474	30.4225	57.26			474	43.1275	53.05
475	30.2875	57.52			475	43.055	52.77
476	30.3325	57.44			476	43.5025	52.79
477	30.235	57.28			477	43.0275	52.45
478	30.21	56.89			478	42.8875	52.72
479	30.145	57.36			479	42.935	52.49
480	30.0875	57.24			480	42.9	52.53
481	30.15	56.9			481	42.9975	52.55
482	30.305	56.92			482	42.8625	54.07
483	30.04	56.88			483	42.8925	52.46
484	30.0125	57.19			484	42.8925	52.66
485	30	56.8			485	42.8775	52.37
486	29.955	57.17			486	42.785	52.32
487	29.915	57.13			487	42.635	52.44
488	29.89	57.09			488	42.755	52.5
489	29.86	58.68			489	43.2375	52.35
490	29.7975	56.8			490	42.8225	52.44
491	29.805	56.69			491	42.9375	52.26
492	29.7125	56.6			492	42.635	52.06
493	29.6975	56.45			493	42.7875	52.13
494	29.6625	56.64			494	42.6	52.48
495	29.725	56.46			495	42.5625	52.08
496	29.55	56.72			496	42.875	51.99
497	29.5875	56.69			497	42.4475	52.18
498	29.5025	56.77			498	42.5025	52.22
499	29.4275	56.51			499	42.7925	52.05
500	56.1475	75.32			500	66.42	75.25
501	63.9	80.7			501	73.6775	80.87
502	65.885	82.06			502	76.3875	82.81
503	66.0475	82.65			503	77.8125	84.05
504	66.8275	82.66			504	77.765	84.08
505	65.885	82.95			505	78.9275	84.05
506	65.7625	82.84			506	79.71	84.84
507	65.7325	85.63			507	79.635	84.53
508	65.605	82.68			508	79.5325	84.44
509	65.0925	82.82			509	79.53	84.57
510	65.0075	83.36			510	79.25	83.93
511	64.6175	82.44			511	79.595	84.06
512	64.4675	86.16			512	79.275	84.14
513	64.4625	82.92			513	79.2725	83.65
514	64.1775	83.01			514	79.265	83.63
515	64.095	82.37			515	79.1375	84.02
516	63.9525	82.86			516	79.81	83.76
517	63.66	82.78			517	79.5425	86.39
518	63.4475	82.12			518	79.6075	84.07
519	63.4525	82.17			519	78.965	83.63
520	63.2475	82.33			520	78.6625	85.11
521	63.055	82.33			521	79.08	83.75
522	63.065	82.07			522	78.71	83.43
523	62.8775	82.32			523	79.4125	86.81
524	62.7875	82.08			524	78.855	83.97
525	62.6025	82.61			525	78.925	83.58
526	62.35	81.96			526	79.0475	86.46
527	62.2125	82.01			527	78.79	83.78
528	61.96	81.77			528	79.1075	83.38
529	61.9375	82.1			529	78.5575	83.49
530	61.7925	81.8			530	78.605	83.72
531	61.7175	81.96			531	78.4225	83.42
532	61.65	82.02			532	78.19	83.59
533	61.4625	81.67			533	78.3775	83.44
534	61.2075	82.09			534	78.5325	86.52
535	61.2625	82.02			535	78.765	83.53
536	60.9075	81.68			536	78.8	83.76
537	60.9	81.78			537	78.095	84.18
538	60.9025	84.33			538	78.0525	83.61
539	60.72	81.83			539	77.8775	83.03
540	60.67	81.74			540	77.705	83.46
541	60.505	82.04			541	77.845	83.35
542	60.2425	81.94			542	77.7925	83.46
543	60.3225	81.47			543	78.3925	83.46
544	60.1225	81.67			544	77.97	83.32
545	59.965	81.79			545	77.6575	83.29
546	59.8075	81.23			546	77.615	83.09
547	60.1625	81.96			547	77.4275	83.43
548	60.0175	81.48			548	77.58	83.26
549	59.3625	81.76			549	77.5125	83.35
550	59.385	81.36			550	77.4925	83.33
551	59.735	81.85			551	77.48	83.17
552	59.0475	81.08			552	77.4225	83.33
553	58.84	84.44			553	77.0925	83.25
554	59.515	81.34			554	77.33	83.16
555	58.64	81.2			555	77.3575	83.18
556	58.77	81.65			556	77.04	83.4
557	58.59	81.15			557	77.505	82.98
558	58.4425	81.07			558	77.2175	86.99
559	58.2075	81.02			559	77.6175	83.13
560	58.1925	81.44			560	77.725	83.31
561	58.1875	81.19			561	76.9225	83.14
562	57.92	80.94			562	77.54	82.74
563	57.83	81.35			563	76.7825	85.58
564	57.7375	81.16			564	77.1975	83.47
565	57.58	81.38			565	77.0825	83.03
566	57.5425	81.13			566	76.6775	86.53
567	57.3625	80.88			567	77	82.54
568	57.36	80.75			568	77.2475	82.86
569	57.03	81.03			569	76.6275	82.6
570	57.0225	81.13			570	76.6775	82.88
571	56.98	80.72			571	77.62	82.79
572	56.8925	81.13			572	76.75	86.2
573	56.795	81.06			573	77.005	82.49
574	56.7075	81.38			574	76.8275	82.81
575	56.575	80.76			575	76.1775	85.81
576	56.39	80.85			576	76.695	82.96
577	56.18	81.32			577	76.82	82.87
578	56.17	80.78			578	76.1325	82.74
579	56.2025	80.92			579	76.0675	83
580	55.99	80.73			580	75.985	82.91
581	56.185	80.89			581	75.9775	82.93
582	55.795	80.65			582	76.025	82.46
583	55.655	81.23			583	75.925	82.62
584	55.565	80.64			584	75.7875	82.98
585	55.38	80.81			585	77.4675	82.52
586	55.235	80.77			586	75.745	82.69
587	55.3475	80.53			587	75.6725	82.77
588	55.225	80.62			588	76.24	82.67
589	54.9425	80.36			589	75.74	82.8
590	54.8675	80.88			590	75.38	82.76
591	54.87	80.72			591	76.22	82.59
592	54.76	80.74			592	75.78	83
593	55.45	80.71			593	75.3675	82.24
594	54.5675	80.67			594	75.5775	82.34
595	54.4875	80.53			595	75.25	82.83
596	54.6225	81.09			596	76.2125	82.64
597	54.5025	80.68			597	76.395	85.53
598	54.045	80.32			598	75.27	82.92
599	53.94	80.15			599	75.115	82.07
600	54.085	80.86			600	75.1125	82.36
601	53.8425	80.15			601	75.83	82.12
602	53.8675	80.98			602	75	82.15
603	53.735	80.76			603	74.9725	82.58
604	53.6025	80.84			604	75.25	82.85
605	53.57	80.64			605	74.98	82.53
606	53.4725	80.58			606	74.9625	82.66
607	53.435	80.57			607	74.98	82.85
608	53.24	80.7			608	74.8125	82.4
609	53.845	80.18			609	74.92	82.35
610	53.14	80.4			610	75.1775	82.56
611	52.985	80.34			611	75.395	82.45
612	52.89	80.39			612	74.6575	82.58
613	52.64	80.33			613	74.5675	82.24
614	52.665	80.26			614	74.7925	82.37
615	53.1625	80.12			615	74.4925	82.13
616	52.49	80.32			616	74.63	82.18
617	52.4125	80.12			617	75.21	82.78
618	52.19	80.1			618	74.535	82.18
619	52.2125	83.15			619	74.395	82.55
620	52.585	79.89			620	74.375	82.05
621	51.9175	80.41			621	74.335	82.1
622	52.025	80.58			622	74.8975	82.03
623	52.1175	79.98			623	74.92	82.36
624	51.7675	80.32			624	74.145	82.17
625	51.745	79.91			625	74.165	82.12
626	51.58	80.57			626	74.2875	82.2
627	51.4675	80.07			627	74.2325	82.15
628	51.425	79.93			628	74.495	81.89
629	51.3525	79.96			629	74.065	81.89
630	51.15	80.27			630	74.0075	82
631	51.7925	79.83			631	74.08	81.92
632	51.0925	79.96			632	73.855	82.12
633	50.9875	79.83			633	73.8825	82.3
634	50.825	79.65			634	73.945	82.1
635	50.92	79.81			635	73.8075	82.46
636	50.77	79.85			636	73.79	82.13
637	50.6875	79.94			637	73.5625	81.92
638	50.6125	79.66			638	73.5725	82.2
639	50.4425	79.6			639	73.76	82.02
640	50.8225	79.49			640	73.4675	81.86
641	50.4025	80.11			641	73.3975	81.62
642	50.28	79.67			642	74.11	81.75
643	50.0925	79.68			643	73.59	82.31
644	50.165	79.87			644	73.48	82.05
645	49.8475	79.73			645	73.405	82.05
646	49.88	79.59			646	73.445	82.21
647	49.7775	79.5			647	73.535	81.82
648	50.315	79.7			648	73.515	81.73
649	50.0725	79.24			649	73.9275	81.89
650	49.515	79.57			650	73.3175	81.53
651	49.5625	79.59			651	72.93	81.99
652	49.4475	79.46			652	73.215	81.88
653	49.425	79.33			653	73.88	81.61
654	49.305	79.71			654	73.1325	81.69
655	49.715	79.37			655	73.665	81.55
656	49.1225	79.79			656	72.78	81.69
657	49.825	79.32			657	72.9475	81.8
658	48.935	79.8			658	72.8775	81.69
659	48.98	79.26			659	73.48	81.86
660	48.8175	79.48			660	72.955	81.53
661	48.9125	79.28			661	72.735	81.22
662	48.6575	79.83			662	73.2525	81.58
663	49.3575	79.32			663	72.59	81.34
664	48.59	79.2			664	72.645	81.59
665	48.4525	79.33			665	73.3025	81.52
666	48.2475	79.35			666	72.6675	88.47
667	48.165	79.8			667	72.43	81.21
668	48.1925	79.35			668	72.61	81.56
669	48.605	79.61			669	73.4	81.02
670	48.055	79.09			670	73.23	81.42
671	47.7525	81.42			671	72.3775	81.61
672	48.5575	79.03			672	72.3675	81.21
673	48.115	79.07			673	73.0925	81.25
674	47.685	78.91			674	72.215	81.51
675	47.7175	83.97			675	72.2625	81.51
676	48.3325	79.03			676	72.155	81.64
677	48.32	78.88			677	72.215	81.58
678	47.33	79.27			678	72.06	81.35
679	47.3125	78.93			679	72.7	81.44
680	47.3125	78.88			680	72.995	80.99
681	47.295	78.88			681	72.05	81.45
682	47.555	79.35			682	73.0025	81.7
683	46.96	78.83			683	72.62	81.15
684	46.9175	78.72			684	72.2825	81.19
685	46.9225	78.93			685	72.0875	80.69
686	46.7675	78.96			686	71.7825	80.97
687	46.775	79.02			687	71.6925	81.39
688	46.715	78.7			688	71.78	81.26
689	46.6025	78.92			689	71.86	81.71
690	46.4975	79.07			690	71.635	81.19
691	46.4575	78.84			691	71.665	86.62
692	46.41	81.85			692	71.67	81.27
693	46.86	78.56			693	71.6075	80.83
694	46.25	78.96			694	71.565	81.27
695	46.2425	79			695	71.5425	81.24
696	46.17	78.54			696	71.565	84.77
697	46.0425	78.85			697	71.47	81.17
698	45.97	78.5			698	71.5425	80.82
699	45.8725	82.02			699	71.4075	80.88
700	46.375	78.35			700	71.35	80.63
701	45.78	78.54			701	71.39	81.11
702	45.655	78.28			702	71.2925	80.93
703	45.625	78.51			703	71.6625	81.04
704	45.565	80.89			704	71.3	81.12
705	45.765	78.42			705	71.3375	80.94
706	45.8175	78.5			706	71.7025	80.73
707	45.4875	78.77			707	71.665	80.53
708	45.3775	78.97			708	71.0675	81.2
709	45.205	78.33			709	71.2	80.89
710	45.15	78.11			710	71.1225	80.97
711	45.1075	78.54			711	71.1075	80.65
712	45.5025	78.23			712	71.68	80.74
713	44.9275	78.49			713	70.8375	80.73
714	45.6975	78.34			714	71.4075	80.77
715	44.725	78.24			715	70.985	81.17
716	44.8375	78.27			716	71.4475	80.72
717	44.6925	78.48			717	71.01	80.77
718	44.715	77.99			718	70.87	80.61
719	44.645	78.34			719	70.7125	80.84
720	44.6625	78.7			720	71.24	80.68
721	44.3975	78.06			721	71.42	80.68
722	44.275	77.78			722	71.06	80.77
723	44.0275	78.35			723	70.5725	80.51
724	44.1625	78.28			724	70.5575	80.45
725	44.1125	78.29			725	70.425	80.92
726	44.885	78.15			726	70.43	80.58
727	44.1225	78.36			727	70.52	80.83
728	43.96	77.78			728	70.4775	80.79
729	43.8	77.94			729	70.14	80.11
730	43.8625	77.86			730	71.185	80.43
731	43.88	77.86			731	70.3775	80.11
732	43.7125	78.26			732	70.31	80.67
733	43.65	77.89			733	70.7875	80.54
734	43.575	77.95			734	70.88	80.41
735	43.63	78.23			735	70.2125	80.75
736	44.15	78.28			736	70.735	80.32
737	43.4475	78.15			737	70.68	80.28
738	43.3025	81.67			738	69.99	80.56
739	43.1875	77.86			739	70.15	80.59
740	43.2225	77.93			740	70.29	80.35
741	43.2125	77.72			741	70.2475	80.69
742	43.15	78.32			742	70.07	80.2
743	43.0275	77.63			743	69.935	80.38
744	43.035	77.46			744	70.445	80.21
745	43.7425	77.63			745	69.99	80.28
746	42.8125	77.66			746	69.925	80.31
747	42.7775	77.78			747	70.035	80.31
748	42.795	77.84			748	69.6575	80.3
749	42.775	77.92			749	69.76	80.31
750	42.64	77.86			750	69.6425	80.3
751	42.58	77.41			751	69.745	80.37
752	42.5925	77.51			752	69.7475	80.38
753	42.8025	77.32			753	69.7025	79.93
754	42.3825	77.82			754	69.9075	80.05
755	42.775	77.43			755	69.985	79.98
756	42.3875	77.61			756	69.4925	80.26
757	42.4075	77.36			757	70.3025	80.28
758	42.11	77.3			758	70.105	86.8
759	42.035	77.27			759	69.36	80.08
760	42.0975	77.76			760	69.3125	79.92
761	42.5175	77.47			761	70.0025	80.37
762	42.015	77.18			762	69.2725	83.27
763	41.95	77.75			763	69.15	80.16
764	41.8775	77.22			764	69.2825	80.02
765	41.765	77.89			765	69.175	80.1
766	41.7425	77.56			766	69.1875	80.21
767	41.7125	77.41			767	69.8125	79.68
768	41.5625	77.24			768	69.69	79.92
769	41.56	77.38			769	69.0575	79.92
770	41.5275	77.12			770	68.875	80.09
771	41.4	77.6			771	69.1475	80.04
772	41.38	80.36			772	68.88	80.13
773	41.2425	77.32			773	68.85	79.73
774	41.3525	77.11			774	69.0175	80.2
775	41.7475	77.13			775	68.935	79.64
776	41.215	77.32			776	68.9475	79.77
777	41.125	77.74			777	68.73	81.42
778	40.97	76.84			778	68.8625	79.89
779	41.02	77.23			779	68.85	79.97
780	41.0475	77.39			780	68.81	80.12
781	40.94	77.05			781	68.825	79.88
782	40.8525	77.29			782	69.2475	79.7
783	40.8875	76.99			783	69.425	79.4
784	40.8825	76.99			784	68.615	79.91
785	40.6575	76.96			785	68.6325	79.78
786	40.71	77.42			786	69.275	79.65
787	40.56	77.06			787	68.7925	79.64
788	40.6375	77.35			788	68.5775	79.52
789	40.4775	76.99			789	68.985	79.58
790	40.3625	76.9			790	68.4975	79.53
791	40.3925	77.48			791	68.35	79.55
792	40.285	76.99			792	68.565	79.94
793	40.3025	76.8			793	68.3575	79.92
794	40.265	77.03			794	68.5225	79.07
795	40.19	76.84			795	68.3125	79.32
796	40.1525	76.89			796	68.365	78.99
797	40.2025	76.91			797	68.1975	79.27
798	40.0275	76.68			798	68.1825	79.59
799	39.99	80.09			799	68.3325	79.61
800	40.14	76.59			800	68.2025	79.41
801	39.9825	77.01			801	68.0225	79.28
802	39.905	76.64			802	68.21	79.35
803	39.78	76.78			803	68.1975	79.86
804	40.1025	76.89			804	67.975	79.42
805	39.77	76.8			805	68.86	80.89
806	39.6025	76.59			806	67.895	79.63
807	39.5675	76.48			807	67.8825	79.41
808	39.62	76.78			808	68.1025	79.32
809	39.7875	76.56			809	68.6425	79.52
810	39.57	76.39			810	68.49	79.39
811	39.485	76.75			811	67.7775	79.29
812	39.4475	76.95			812	67.865	79.65
813	39.355	76.81			813	67.7625	79.3
814	39.2125	76.33			814	68.0575	79.27
815	39.1725	76.51			815	67.91	78.8
816	39.1775	76.42			816	67.7225	79.15
817	39.23	76.65			817	67.6375	79.3
818	39.17	76.38			818	69.675	79.43
819	39.06	76.45			819	68.0275	80.98
820	38.8675	76.44			820	67.4175	79.34
821	38.8775	76.44			821	67.6725	79.18
822	38.9075	76.95			822	67.615	79.26
823	39.34	76.51			823	67.4175	78.93
824	38.7675	76.43			824	67.5575	78.97
825	38.97	76.84			825	67.35	79.58
826	38.79	76.63			826	67.6125	79.35
827	38.66	76.72			827	67.8525	79.02
828	39.1275	76.12			828	68.2675	78.97
829	39.2675	76.55			829	67.425	78.79
830	38.87	76.24			830	67.9525	79.05
831	38.42	76.25			831	67.575	78.82
832	38.3675	76.56			832	67.245	82.69
833	38.8725	76.68			833	67.415	78.56
834	38.86	76.68			834	67.1975	79.16
835	38.3925	76.75			835	67.31	79
836	38.2625	76.17			836	67.2525	79.24
837	38.26	76.1			837	67.37	78.55
838	38.145	80.6			838	67.3175	78.95
839	38.0625	76.46			839	67.25	78.67
840	38.1425	75.85			840	67.39	79.15
841	38.0025	79.56			841	67.1275	78.84
842	37.9525	76.81			842	67.04	78.92
843	37.9475	76.26			843	66.95	79
844	37.86	75.83			844	66.995	79.17
845	37.9075	76.43			845	67.065	78.59
846	37.895	76.35			846	66.865	78.81
847	38.505	76.25			847	66.9475	78.87
848	37.79	75.7			848	67.365	79
849	37.6325	76.26			849	66.9075	78.63
850	37.5725	76.05			850	67.435	79.01
851	38.28	75.78			851	66.6975	78.83
852	37.4475	75.87			852	66.6875	78.94
853	37.465	75.85			853	67.1375	78.09
854	37.5825	75.71			854	67.39	78.7
855	37.5075	75.88			855	66.76	78.68
856	37.6075	75.69			856	67.0525	78.78
857	37.325	75.66			857	66.6375	78.35
858	37.23	75.93			858	66.57	79
859	37.92	75.84			859	66.645	78.61
860	37.1675	76.11			860	66.595	78.81
861	37.2425	75.88			861	66.48	78.18
862	37.175	76.06			862	67.08	78.57
863	37.07	75.61			863	66.4075	78.58
864	37.0475	75.59			864	67	78.92
865	36.9425	79			865	66.3725	78.3
866	36.93	75.49			866	66.51	78.7
867	37.0025	76			867	66.86	78.52
868	36.8825	75.83			868	66.465	78.61
869	36.8275	75.93			869	66.415	78.21
870	36.8825	75.99			870	66.755	78.48
871	36.6875	75.98			871	66.1325	78.54
872	36.7525	75.43			872	66.87	78.71
873	36.68	75.85			873	66.1675	78.15
874	37.055	75.91			874	66.055	78.77
875	36.59	75.3			875	66.2525	78.23
876	36.5225	78.8			876	66.2075	78.55
877	36.5925	75.79			877	67.2975	77.9
878	36.46	75.97			878	65.9075	77.85
879	36.46	75.67			879	66.1275	78.38
880	36.5325	75.21			880	66.6925	78.5
881	36.29	79.04			881	65.9725	78.25
882	36.2575	75.87			882	66.0225	78.52
883	36.275	75.75			883	66.49	78.44
884	36.2425	75.16			884	66.58	78.33
885	36.2175	75.6			885	65.87	77.78
886	36.2	75.64			886	66.04	78.07
887	36.69	75.49			887	65.7	78.38
888	36.085	75.52			888	66.4625	78.53
889	36.0075	75.07			889	65.9425	77.72
890	35.96	75.16			890	65.82	78.31
891	36.5375	75.28			891	65.8475	78.11
892	35.845	75.35			892	65.7775	78.18
893	35.8925	75.57			893	65.6875	77.74
894	35.9525	75.65			894	66.1225	78.25
895	35.825	75.38			895	65.4075	78.06
896	35.77	74.89			896	66.2	78.31
897	35.685	75.52			897	65.5025	77.77
898	35.6	75.57			898	66.3375	78.2
899	36.2225	74.85			899	65.525	77.96
900	35.5875	75.3			900	65.5775	78.01
901	35.49	75.41			901	65.4675	77.54
902	35.595	75.02			902	66.18	77.72
903	35.4825	74.86			903	65.5075	78.1
904	35.4775	74.88			904	65.35	77.31
905	35.33	74.86			905	65.44	77.8
906	35.7975	75.22			906	65.2575	78.23
907	35.3325	74.83			907	65.17	77.84
908	35.2775	78.02			908	65.2875	78.19
909	35.3025	75.05			909	66.8175	77.48
910	35.16	74.55			910	65.02	78.22
911	35.195	74.87			911	65.1875	77.73
912	35.285	74.73			912	65.875	77.99
913	35.0375	75.39			913	65.1075	77.68
914	35.0125	74.83			914	66.04	78.19
915	35.67	74.92			915	65.24	78.01
916	35.0375	74.89			916	65.2625	77.8
917	34.9075	74.95			917	65.1175	77.42
918	34.9975	74.66			918	65.045	77.65
919	35.5575	74.38			919	65	77.82
920	34.88	74.47			920	65.465	77.8
921	34.7675	78.07			921	64.9575	77.47
922	34.775	75.27			922	64.8575	77.78
923	34.8025	74.54			923	64.8475	77.72
924	34.785	74.79			924	65.635	77.64
925	34.6575	74.82			925	64.8775	77.36
926	34.8125	74.65			926	64.82	77.61
927	35.2475	74.97			927	64.87	77.54
928	34.6925	74.73			928	65.0825	77.73
929	34.455	75.07			929	65.9175	77.27
930	34.6075	74.66			930	65.3125	77.46
931	34.5175	74.53			931	64.62	80.16
932	34.68	74.31			932	65.12	77.66
933	34.415	74.6			933	65.235	77
934	34.42	74.31			934	64.625	77.57
935	34.635	74.79			935	65.1775	77.59
936	34.42	74.38			936	64.7125	77.59
937	34.225	77.89			937	64.5275	77.16
938	34.2375	74.15			938	64.6625	77.42
939	34.1775	74.03			939	64.495	77.5
940	34.175	74.72			940	64.5875	77.67
941	34.0925	74.16			941	64.6725	76.98
942	34.1575	74.81			942	64.5475	77.3
943	34.0875	74.58			943	64.605	77.14
944	34.2	74.77			944	64.9125	77.43
945	33.965	74.89			945	65.34	76.94
946	33.9525	74.33			946	64.2525	77.35
947	34.0675	74.25			947	64.205	77.36
948	33.985	74.25			948	65	77.4
949	33.875	73.78			949	64.325	76.84
950	33.9075	74.06			950	64.23	77.33
951	34.4175	74.07			951	64.1375	77.47
952	33.9575	74.22			952	64.47	77.48
953	33.595	77.7			953	64.175	76.98
954	33.66	74.29			954	64.11	77.27
955	33.7725	73.94			955	64.21	77.5
956	33.5875	73.88			956	64.055	77.36
957	33.675	74.55			957	64.14	76.82
958	33.615	74.62			958	64.0125	77.14
959	34.0475	73.97			959	63.9625	77.28
960	33.495	74.45			960	64.1625	77.36
961	33.41	75.17			961	65.03	76.77
962	33.495	74.1			962	64.6275	77.3
963	33.4075	73.71			963	63.76	80.58
964	33.4775	74.01			964	64.51	77.29
965	33.4175	73.76			965	64.61	76.67
966	33.3825	74.69			966	63.985	77.04
967	33.39	73.68			967	64.05	76.91
968	33.4375	74.31			968	64.2875	76.5
969	33.13	77.48			969	63.8975	76.85
970	33.13	74.66			970	63.7525	77.3
971	33.175	73.81			971	63.7125	76.9
972	33.1225	74.16			972	63.8925	77.1
973	33.125	74.19			973	63.6525	76.62
974	33.1075	73.83			974	63.8475	77.01
975	33.6575	73.84			975	63.6675	76.82
976	33.0575	73.88			976	64.2975	77.09
977	32.8975	77.15			977	63.86	76.76
978	32.8625	74.43			978	63.6675	77.06
979	33.4425	73.69			979	63.475	76.82
980	56.2275	88.12			980	77.245	88.9
981	67.325	90.21			981	85.015	91.28
982	68.8625	90.61			982	86.29	91.6
983	68.8425	91.29			983	86.195	92.57
984	68.72	91.58			984	86.75	92.06
985	68.7225	91.23			985	86.57	91.92
986	68.325	91.7			986	86.7175	92.47
987	68.42	91.32			987	86.5675	92.19
988	68.215	92.15			988	86.5575	92.3
989	68.605	92.05			989	86.3425	92.43
990	68.285	91.6			990	86.4425	92.32
991	67.85	91.72			991	86.2575	92.27
992	67.8775	91.85			992	86.43	91.97
993	68.0075	91.9			993	86.145	91.87
994	67.765	91.7			994	86.2125	92.01
995	67.57	91.98			995	86.1075	92.34
996	67.68	92.47			996	86.1175	92.2
997	67.545	91.79			997	86.125	93.06
998	67.3275	91.95			998	86.1125	92.31
999	67.2075	92.16			999	86.7175	92.25
1000	67.33	92.08			1000	86.2325	92.06
1001	67.0725	94.38			1001	86.2025	92.18
1002	67.7	92.22			1002	86.105	92.21
1003	66.915	98.4			1003	85.94	92.6
1004	68.0625	92.15			1004	86.0425	92.45
1005	66.9075	92.57			1005	86.1075	92.61
1006	66.9375	95.83			1006	86.0925	92.79
1007	67.5325	92.01			1007	85.9425	92.51
1008	67.4475	92.18			1008	86.21	92
1009	67.1175	92.27			1009	85.865	92.27
1010	66.54	92.5			1010	86.06	92.09
1011	66.5225	92.63			1011	86.0525	92.48
1012	67.0325	92.31			1012	85.98	92.77
1013	66.38	92.91			1013	85.975	92.41
1014	66.69	92.25			1014	85.9725	92.52
1015	66.7375	93.05			1015	85.92	92.47
1016	66.125	92.44			1016	86.1075	92.22
1017	66.265	92.73			1017	86.0525	92.53
1018	66.4475	92.6			1018	86.0325	92.67
1019	66.3	92.24			1019	85.9925	92.12
1020	65.945	92.69			1020	86.0925	92
1021	65.735	94.75			1021	85.91	92.54
1022	65.5225	92.66			1022	85.8375	92.35
1023	65.52	92.85			1023	85.7975	92.73
1024	65.3875	92.13			1024	85.895	92.27
1025	65.78	92.25			1025	85.9075	92.19
1026	66.0175	92.78			1026	85.795	92.13
1027	65.255	92.56			1027	86.005	92.46
1028	65.1675	92.45			1028	85.7225	92.48
1029	64.945	92.2			1029	85.645	92.49
1030	65.2	92.22			1030	85.865	92.52
1031	64.9575	92.12			1031	86.28	92.16
1032	64.675	92.94			1032	85.71	93.03
1033	64.6025	92.65			1033	86.2575	91.76
1034	64.6	92.02			1034	85.5875	91.93
1035	64.5325	93			1035	86.2825	92.42
1036	64.5475	92.33			1036	85.575	92.26
1037	64.45	92.71			1037	85.605	92.26
1038	64.5225	92.54			1038	85.5375	92.45
1039	64.365	92.62			1039	85.635	92.3
1040	64.055	92.3			1040	85.4475	92.32
1041	64.0725	92.72			1041	85.58	92.34
1042	64.38	92.4			1042	85.7075	92.06
1043	63.775	92.74			1043	85.45	91.79
1044	63.755	92.13			1044	85.3075	92.21
1045	63.6175	92.82			1045	85.2025	92.34
1046	63.52	92.43			1046	85.6375	92.99
1047	63.3525	92.5			1047	85.79	92.07
1048	63.3675	92.19			1048	86.3125	92.07
1049	63.3775	92.12			1049	85.4175	91.82
1050	63.375	95.91			1050	85.4275	91.94
1051	63.9625	91.95			1051	85.3075	91.78
1052	63.0875	92.32			1052	85.1425	92.27
1053	62.915	91.69			1053	85.255	92.18
1054	62.88	92.62			1054	85.365	95.47
1055	62.8075	91.99			1055	85.16	92.68
1056	62.875	92.09			1056	85.755	92.04
1057	62.6	92.25			1057	85.2	91.82
1058	62.7775	93.6			1058	85.1	92.01
1059	63.2025	92.5			1059	85.05	91.58
1060	62.455	92.36			1060	85.115	92.16
1061	62.545	92.57			1061	85.1875	92.25
1062	62.2125	91.97			1062	85	92.02
1063	62.7525	92.14			1063	85.1675	92.06
1064	62.6325	92.82			1064	84.9225	91.94
1065	61.9	92.08			1065	85.1	91.89
1066	61.915	92.17			1066	84.965	92.21
1067	62.5725	91.82			1067	85.02	91.99
1068	61.9	91.98			1068	84.9	91.66
1069	61.8925	92			1069	85.03	92.11
1070	62.2025	91.94			1070	85.0275	91.95
1071	61.685	91.81			1071	84.6525	92.12
1072	61.6475	92.91			1072	85.0575	92.22
1073	61.4125	91.83			1073	85.0125	91.78
1074	61.715	91.86			1074	84.94	91.56
1075	61.865	91.9			1075	84.8075	91.58
1076	61.68	92.12			1076	84.975	91.98
1077	61.6325	91.82			1077	84.6525	91.73
1078	61.1625	91.49			1078	84.9075	91.95
1079	61.31	91.73			1079	85.95	92
1080	61.1025	91.83			1080	85.37	91.92
1081	60.955	92.17			1081	84.7975	91.22
1082	60.78	92.05			1082	84.73	91.7
1083	60.76	91.89			1083	86.32	91.46
1084	60.6475	92.13			1084	84.7125	91.9
1085	60.77	91.94			1085	84.705	91.73
1086	60.6375	91.79			1086	84.9625	91.83
1087	60.545	91.83			1087	84.7625	91.82
1088	60.5175	92.49			1088	84.705	91.79
1089	60.165	91.6			1089	84.545	91.66
1090	60.185	91.69			1090	84.6575	91.53
1091	60.6325	91.81			1091	84.505	91.26
1092	60.0625	91.81			1092	84.5025	91.49
1093	60.005	92.04			1093	84.43	91.79
1094	59.84	92.31			1094	84.2325	91.77
1095	59.9625	92.18			1095	84.81	94.83
1096	59.84	91.51			1096	84.82	91.56
1097	59.635	91.68			1097	85.2225	91.65
1098	59.6725	92.28			1098	84.4575	91.13
1099	59.6	91.93			1099	84.9	91.3
1100	59.4925	91.55			1100	85.105	91.53
1101	59.3475	91.5			1101	85.115	91.57
1102	59.3475	91.96			1102	85.0875	91.52
1103	59.25	92.07			1103	84.335	92.69
1104	59.2275	91.99			1104	84.7975	91.76
1105	59.22	91.41			1105	84.94	91.78
1106	58.9975	91.49			1106	84.495	91.14
1107	59.08	95.62			1107	84.09	91.42
1108	59.725	91.57			1108	84.19	91.31
1109	58.805	91.39			1109	84.0875	91.16
1110	58.8875	91.49			1110	83.99	91.64
1111	58.805	92.06			1111	84.9075	91.61
1112	58.6425	91.54			1112	84.315	91.49
1113	58.705	91.5			1113	84.1625	91.62
1114	58.515	91.54			1114	84.7325	91.59
1115	58.4075	91.84			1115	84.2925	91.44
1116	58.4225	95.07			1116	84.065	91.52
1117	59.01	91.29			1117	84.175	91.07
1118	58.29	91.48			1118	84.1825	91.9
1119	58.1675	96.11			1119	83.9675	91.49
1120	58.025	91.58			1120	84.0775	91.42
1121	58.035	93.74			1121	84.045	91.67
1122	57.8575	91.18			1122	84.0575	91.3
1123	58.2075	91.43			1123	83.98	91.03
1124	58.32	91.32			1124	84.0425	91.06
1125	58.075	91.56			1125	84.0375	91.67
1126	58.2575	91.97			1126	83.7775	91.51
1127	57.695	91.23			1127	83.9025	91.5
1128	57.7375	91.41			1128	85.1475	91.41
1129	57.545	91.17			1129	84.36	91.47
1130	57.315	91.48			1130	83.9675	96.24
1131	57.3375	91.02			1131	83.785	91.01
1132	57.3375	91.15			1132	83.855	90.73
1133	57.225	91.35			1133	84.1275	91.41
1134	57.2725	90.97			1134	83.7975	91.24
1135	57.145	91.83			1135	83.8775	91.14
1136	57.205	91.04			1136	83.7275	91.3
1137	57.15	91.48			1137	83.6825	91.12
1138	56.905	91.32			1138	83.6825	91.36
1139	56.93	91.39			1139	83.7975	90.92
1140	56.78	91.43			1140	84.34	90.94
1141	56.6825	91.24			1141	83.8075	98.61
1142	56.635	91.75			1142	83.575	91.13
1143	56.76	91.84			1143	84.7725	91.02
1144	56.3975	91.13			1144	83.51	91.13
1145	56.49	91.23			1145	84.425	90.94
1146	56.43	91.57			1146	83.7525	91.15
1147	57.0975	90.88			1147	83.525	91.12
1148	56.28	91.23			1148	83.4775	91.27
1149	56.2475	91.56			1149	83.4775	91.17
1150	56.135	91.08			1150	83.655	90.96
1151	56.1275	91.39			1151	83.425	91.24
1152	56.0825	91.54			1152	83.5125	91.35
1153	56.0125	91			1153	83.4575	91.16
1154	55.8875	91.02			1154	84.7025	90.79
1155	55.825	91.1			1155	83.1875	90.69
1156	55.9475	91.21			1156	83.1675	91.01
1157	55.7975	91.72			1157	83.4025	91.13
1158	55.7725	91.16			1158	84.51	90.82
1159	55.5475	93.39			1159	83.425	91.07
1160	55.625	90.81			1160	83.37	90.83
1161	55.4475	91.08			1161	83.3175	90.69
1162	55.3575	90.76			1162	83.455	90.68
1163	55.3875	91.03			1163	83.445	91.27
1164	55.5375	91.37			1164	83.34	90.99
1165	55.2225	90.96			1165	83.3625	90.91
1166	55.3	90.69			1166	83.2975	91.21
1167	55.205	90.46			1167	83.33	91.02
1168	54.935	91.14			1168	83.335	90.46
1169	55.065	90.94			1169	83.03	90.57
1170	55.33	91.07			1170	83.21	90.55
1171	54.96	91.2			1171	83.1375	91.31
1172	55.165	91.65			1172	83.025	91.19
1173	54.66	90.72			1173	83.3375	90.91
1174	54.745	91.55			1174	83.74	90.83
1175	54.3175	91.32			1175	82.975	90.89
1176	54.41	91.12			1176	84.175	90.66
1177	54.41	90.93			1177	83.2275	90.87
1178	54.4675	90.82			1178	82.96	90.92
1179	54.6525	91.31			1179	84.08	90.68
1180	54.2275	90.77			1180	82.985	90.76
1181	54.15	90.62			1181	82.935	90.69
1182	54.215	91.15			1182	83.095	90.51
1183	54.285	91.1			1183	82.9475	90.63
1184	54.1875	90.81			1184	82.8625	90.53
1185	54.055	90.92			1185	82.9075	90.97
1186	54.17	91.15			1186	82.6875	90.76
1187	53.94	90.76			1187	82.9225	90.82
1188	53.5825	94.89			1188	82.735	90.8
1189	53.6325	90.99			1189	82.955	90.9
1190	53.5975	91.38			1190	83.79	91.04
1191	53.7375	90.54			1191	82.66	90.73
1192	53.54	90.8			1192	82.775	90.22
1193	53.585	91.42			1193	82.755	90.45
1194	53.425	90.67			1194	82.7375	90.54
1195	53.6025	91.16			1195	82.6925	90.36
1196	53.4025	90.69			1196	84.7925	89.98
1197	53.3125	90.74			1197	82.6425	90.2
1198	53.24	90.77			1198	82.5675	90.2
1199	53.2625	91.3			1199	82.6575	90.67
1200	53.175	90.46			1200	82.6325	90.51
1201	52.9575	90.92			1201	82.81	90.48
1202	53.2125	90.98			1202	82.5575	90.58
1203	53.085	91.03			1203	82.77	90.76
1204	53.455	90.66			1204	82.4725	90.53
1205	53.105	90.81			1205	82.6125	90.59
1206	53.3525	91.03			1206	83.555	90.53
1207	52.83	91.09			1207	83.555	90.4
1208	52.6775	94.63			1208	82.5375	90.69
1209	53.1875	90.46			1209	82.6925	90.33
1210	52.5625	91.07			1210	82.4375	90.23
1211	52.5175	90.77			1211	82.4625	90.22
1212	52.66	90.74			1212	82.38	90.45
1213	52.5075	90.53			1213	82.645	90.5
1214	52.4625	90.43			1214	82.5875	90.57
1215	52.365	90.68			1215	82.44	90.51
1216	52.2525	90.46			1216	82.4	90.58
1217	52.1775	90.6			1217	82.48	94.76
1218	52.8475	90.13			1218	82.9325	90.07
1219	52.605	90.99			1219	82.4625	90.4
1220	52.47	90.95			1220	83.29	90.28
1221	52.0575	90.52			1221	83.145	90.13
1222	52.1175	90.12			1222	82.2175	90.63
1223	52.805	90.36			1223	82.31	89.94
1224	52.2725	90.03			1224	83.02	90.02
1225	51.85	90.19			1225	82.9175	89.8
1226	51.895	90.42			1226	82.2175	90.32
1227	51.6125	90.05			1227	82.385	90.43
1228	52.8175	90.49			1228	82.47	90.39
1229	51.5575	90.56			1229	82.3125	90.32
1230	51.5225	90.36			1230	82.1225	89.94
1231	52.1725	90.25			1231	82.9475	89.99
1232	51.485	90.45			1232	82.2	90.42
1233	51.7725	90.8			1233	83.3675	90.3
1234	51.345	90.28			1234	82.025	90.22
1235	51.345	90.05			1235	82.165	89.59
1236	51.81	90.23			1236	82.1875	89.46
1237	51.1225	90.75			1237	81.9325	90.04
1238	51.285	90.2			1238	82.2025	90.08
1239	51.97	90.55			1239	81.945	89.87
1240	51.01	90.71			1240	81.9375	90.1
1241	51.045	90.3			1241	82.8575	90.04
1242	50.9075	90.47			1242	82.0525	90.25
1243	50.8725	90.72			1243	81.9925	89.99
1244	50.8575	90.16			1244	82.0125	90.05
1245	50.805	90.26			1245	81.8275	90.14
1246	51.6125	90.55			1246	82.04	90.11
1247	50.6675	91.09			1247	81.9525	90.21
1248	50.555	89.87			1248	81.705	89.97
1249	50.535	89.95			1249	81.845	89.87
1250	51.6825	90.16			1250	82.3225	89.8
1251	50.6025	90.28			1251	81.6325	90.18
1252	50.4075	90.56			1252	82.5025	89.86
1253	50.2975	90.05			1253	81.5425	89.6
1254	50.1375	90.31			1254	81.8975	90.24
1255	50.235	90.48			1255	82.0625	90.25
1256	50.2775	90			1256	82.4925	89.96
1257	50.255	90.02			1257	81.8	90.07
1258	50.6125	90.54			1258	81.725	89.5
1259	50.1375	90.11			1259	82.3425	89.84
1260	50.0575	89.78			1260	81.7525	89.89
1261	50.0025	89.75			1261	81.7975	89.66
1262	50.85	89.96			1262	82.6225	89.73
1263	49.99	90.16			1263	81.78	97.84
1264	49.8275	89.91			1264	81.345	89.83
1265	49.8325	89.66			1265	81.9225	89.85
1266	49.715	90.48			1266	81.5575	89.67
1267	49.6275	89.63			1267	81.6575	90.03
1268	49.625	90.38			1268	81.68	90.09
1269	49.8325	90.27			1269	82.225	89.84
1270	49.72	90.21			1270	81.355	89.72
1271	49.595	89.88			1271	81.61	89.8
1272	49.32	89.9			1272	81.4525	89.82
1273	49.4575	89.75			1273	81.5025	89.65
1274	49.2525	90.34			1274	81.5925	89.52
1275	49.255	90.19			1275	81.395	89.17
1276	49.36	90.39			1276	81.23	89.85
1277	49.2825	90.43			1277	81.45	89.66
1278	49.1875	89.9			1278	81.66	89.74
1279	49.0675	90.04			1279	81.38	89.46
1280	49.145	90.19			1280	81.1625	89.31
1281	49.09	90.31			1281	81.2675	89.75
1282	49.2075	89.68			1282	81.38	89.37
1283	48.9925	89.86			1283	81.4875	89.71
1284	48.9725	89.65			1284	81.5475	89.88
1285	48.7975	89.38			1285	81.3925	89.43
1286	49.4	89.86			1286	81.3875	89.5
1287	49.2425	89.72			1287	81.9025	89.46
1288	48.7575	89.85			1288	81.945	89.5
1289	48.885	90.4			1289	81.1975	89.78
1290	48.565	89.53			1290	81.23	89.63
1291	48.5325	90.31			1291	81.705	89.57
1292	48.525	89.39			1292	81.4875	89.42
1293	48.595	90.76			1293	81.335	89.49
1294	48.43	89.68			1294	81.0425	89.67
1295	48.4925	89.98			1295	81.0675	89.46
1296	49.4775	89.51			1296	81.28	89.52
1297	48.385	90.17			1297	81.0575	89.5
1298	48.2375	89.3			1298	81.1325	89.58
1299	48.235	89.55			1299	80.9575	89.02
1300	48.225	90.07			1300	81.0525	89.21
1301	48.1875	90.17			1301	80.82	89.62
1302	48.2225	90.09			1302	80.99	89.58
1303	48.0575	89.91			1303	80.85	89.47
1304	48.0525	89.33			1304	81.0225	89.25
1305	47.9675	89.7			1305	81.8975	89.28
1306	48.5825	89.1			1306	80.9525	93.24
1307	48.34	89.11			1307	81.3375	89.23
1308	47.885	89.98			1308	81.1	89.76
1309	48.205	89.56			1309	81.8575	88.87
1310	47.8675	89.75			1310	81.14	89.51
1311	48.2625	89.87			1311	81.12	91.78
1312	47.83	89.31			1312	80.855	88.9
1313	47.99	89.17			1313	81.055	88.91
1314	47.6725	89.78			1314	81.0375	89.13
1315	47.56	89.99			1315	80.885	89.31
1316	47.64	89.31			1316	80.985	89.08
1317	47.755	89.74			1317	80.9725	92.59
1318	47.9	89.32			1318	80.89	89.62
1319	47.3625	89.39			1319	80.9225	89.37
1320	48.2575	89.97			1320	80.9	88.9
1321	47.2275	89.48			1321	81.8925	88.77
1322	47.4125	89.27			1322	80.9575	89.38
1323	47.18	89.59			1323	81.005	89.16
1324	47.18	89.14			1324	80.725	88.72
1325	47.355	89.64			1325	81.1375	89.44
1326	47.875	89.65			1326	80.8425	90.84
1327	47.1775	89.22			1327	80.67	89.39
1328	46.9625	89.54			1328	80.755	88.86
1329	47.2625	89.09			1329	81.2825	89.21
1330	47.4525	89.35			1330	80.635	90.72
1331	46.88	89.5			1331	80.9175	88.75
1332	46.9625	89.16			1332	80.5925	89.08
1333	46.78	89.24			1333	80.69	89.23
1334	46.955	89.64			1334	81.85	89.23
1335	46.63	88.88			1335	81.4125	89.88
1336	47.285	88.77			1336	80.705	88.71
1337	46.6675	89.47			1337	80.42	89.03
1338	46.8875	89.77			1338	81.655	89.14
1339	46.885	89.51			1339	80.9075	88.99
1340	46.455	89.34			1340	81.35	88.8
1341	46.6225	90.19			1341	80.7075	89.38
1342	46.48	89.21			1342	80.65	89.13
1343	46.32	89.5			1343	80.415	89.19
1344	46.46	89.32			1344	80.7175	88.92
1345	46.6025	89.52			1345	81.4475	89.13
1346	46.2925	89.45			1346	80.7225	88.66
1347	46.5275	89.24			1347	80.2875	88.66
1348	46.185	88.94			1348	80.325	88.89
1349	46.2375	89.01			1349	81.5625	89.37
1350	46.0475	89.08			1350	80.535	89.08
1351	46.545	89.5			1351	80.405	90.39
1352	46.2375	89.29			1352	80.6325	89.02
1353	46.055	88.74			1353	80.5925	88.76
1354	45.9775	89.43			1354	80.31	88.67
1355	45.945	88.85			1355	80.1975	88.75
1356	46.3775	89.26			1356	80.245	90.48
1357	45.9075	89.29			1357	80.3175	88.93
1358	45.6775	89.26			1358	80.4	89.34
1359	45.89	88.74			1359	81.145	88.71
1360	46.6825	89.25			1360	81.02	88.93
1361	45.7425	88.84			1361	80.3325	88.72
1362	45.525	89.1			1362	80.175	88.51
1363	45.7025	88.84			1363	80.2425	88.73
1364	45.555	89.34			1364	81.0525	88.62
1365	45.82	88.88			1365	80.1525	88.73
1366	45.4575	88.7			1366	80.4275	88.95
1367	45.6775	89.27			1367	80.925	88.67
1368	46.485	89.46			1368	80.24	88.67
1369	45.485	88.82			1369	80.2175	88.78
1370	45.345	89.41			1370	80.0975	88.46
1371	45.5	88.9			1371	80.815	88.6
1372	45.6	88.94			1372	80.0525	89.56
1373	45.685	89.02			1373	80.145	88.79
1374	45.12	88.74			1374	79.995	88.99
1375	45.435	89.39			1375	80.7225	88.43
1376	46.005	89.17			1376	80.8075	88.68
1377	45.16	89.35			1377	80.15	88.82
1378	44.99	89.08			1378	80.125	88.48
1379	44.9625	88.47			1379	79.9375	88.36
1380	45.2475	88.99			1380	79.8775	88.69
1381	45.2375	88.39			1381	80.03	89.17
1382	45.3125	88.71			1382	80.15	88.35
1383	44.925	89.4			1383	80.0775	88.44
1384	45.0475	89.37			1384	80.005	88.69
1385	45.18	89.11			1385	79.71	91.49
1386	45.0825	88.47			1386	80.1525	88.22
1387	44.71	88.65			1387	79.945	88.7
1388	44.8375	88.81			1388	79.6975	88.59
1389	44.66	88.76			1389	79.95	88.02
1390	44.635	88.59			1390	80.025	88.53
1391	44.59	89.18			1391	79.6925	88.57
1392	44.7675	89.16			1392	80.6	88.61
1393	44.4675	89.08			1393	80.5025	87.9
1394	44.9025	88.77			1394	79.865	88.13
1395	44.3375	89.09			1395	79.9075	88.43
1396	44.4775	88.59			1396	79.6625	88.47
1397	44.4625	88.73			1397	79.75	88.89
1398	44.325	88.45			1398	80.0075	88.53
1399	44.3525	89			1399	79.6425	88.42
1400	44.7075	88.97			1400	80.5675	88.35
1401	44.3825	89.12			1401	79.835	89.73
1402	44.585	88.73			1402	79.7175	87.79
1403	44.1975	88.87			1403	79.6225	88.27
1404	44.15	89.19			1404	79.6075	88.54
1405	44.065	88.36			1405	80.185	88.15
1406	44.135	88.91			1406	79.8475	88.46
1407	44.02	88.96			1407	79.555	88.4
1408	44.4275	88.84			1408	80.7375	88.58
1409	44.3125	88.69			1409	79.64	90.53
1410	44.2425	88.47			1410	79.59	88
1411	43.88	88.6			1411	79.5925	88.19
1412	44.0175	89.07			1412	79.5375	88.24
1413	43.95	88.55			1413	79.5325	87.84
1414	43.7625	88.71			1414	79.4925	88.31
1415	43.75	89.02			1415	79.375	88.14
1416	43.9975	88.97			1416	80.53	88.36
1417	43.62	88.42			1417	80.165	87.68
1418	43.9725	88.59			1418	79.535	87.65
1419	43.6125	88.95			1419	79.32	88.05
1420	43.71	88.4			1420	79.3225	88.33
1421	43.5425	88.28			1421	79.3775	87.65
1422	43.6125	88.15			1422	79.6775	88.15
1423	43.5075	88.76			1423	79.2525	88.16
1424	43.7525	88.85			1424	80.2275	88.28
1425	43.9925	88.84			1425	79.3875	89.62
1426	43.74	88.24			1426	79.42	87.96
1427	43.425	88.66			1427	79.2975	87.96
1428	43.3675	89.01			1428	79.51	88.21
1429	43.3525	88.19			1429	79.835	87.62
1430	43.7575	88.19			1430	79.45	88.13
1431	43.285	88.92			1431	79.2275	88.01
1432	43.43	88.8			1432	80.3575	88.24
1433	43.645	88.47			1433	79.415	89.61
1434	43.455	88.01			1434	79.33	87.75
1435	43.1775	88.76			1435	79.2475	88.07
1436	43.155	88.6			1436	79.1	88.13
1437	43.1125	88.22			1437	79.97	87.78
1438	43.17	88.84			1438	79.3075	88.37
1439	42.965	88.7			1439	79.0975	87.93
1440	43.13	88.13			1440	80.155	88.17
1441	42.8725	88.74			1441	79.365	90.22
1442	43.455	88.37			1442	79.2675	87.8
1443	42.8625	88.62			1443	79.205	87.9
1444	42.9825	88.79			1444	79	87.75
1445	42.805	88.03			1445	79.4325	90.12
1446	42.975	87.96			1446	79.3825	87.76
1447	42.685	88.42			1447	78.985	87.97
1448	43.0325	88.47			1448	80.0825	87.84
1449	42.665	87.8			1449	79.9	87.46
1450	42.7375	87.99			1450	79.0075	87.51
1451	42.675	88.36			1451	78.985	87.88
1452	42.865	88.26			1452	79.3525	87.83
1453	42.59	87.92			1453	79.685	87.42
1454	42.9725	88.17			1454	78.92	88.02
1455	42.5325	88.71			1455	79.535	87.79
1456	42.955	88.47			1456	79.9525	87.99
1457	42.555	88.23			1457	79.5125	90
1458	42.7325	87.92			1458	78.9625	87.48
1459	42.345	88.62			1459	78.8275	87.58
1460	60.2225	100.9			1460	88.3525	97.12
1461	69.5375	98.05			1461	92.06	98.78
1462	70.7625	98.51			1462	92.8925	99.22
1463	70.735	98.2			1463	94.4925	98.7
1464	70.575	98.34			1464	93.5825	98.85
1465	70.3125	103			1465	93.3375	98.62
1466	70.14	99.09			1466	93.345	99.48
1467	70.0525	98.31			1467	93.4575	99.15
1468	70.0075	98.21			1468	93.105	98.86
1469	69.755	98.21			1469	93.4225	98.99
1470	69.7675	98.3			1470	93.6625	106.1
1471	69.5675	98.85			1471	93.925	98.78
1472	69.545	98.92			1472	93.085	98.2
1473	69.3675	98.31			1473	93.045	98.62
1474	69.34	98.36			1474	93.07	98.44
1475	69.49	98.34			1475	94.125	102.4
1476	69.3375	98.49			1476	94.175	99
1477	69.295	98.87			1477	94.2275	98.69
1478	69.1525	98.33			1478	93.77	101.2
1479	68.8975	102.7			1479	93.2525	98.68
1480	69.7675	98.22			1480	93.1575	98.65
1481	69.9275	98.75			1481	93.235	98.07
1482	69.495	98.41			1482	93.1475	98.74
1483	68.7925	98.15			1483	93.2875	98.25
1484	69.2675	98.34			1484	92.955	98.83
1485	69.39	98.3			1485	93.4075	98.71
1486	68.53	98.18			1486	93.14	98.58
1487	69.1625	98.44			1487	93.2925	98.62
1488	68.595	98.01			1488	93.02	98.81
1489	68.7475	98.58			1489	93.23	98.37
1490	68.975	98.56			1490	92.9775	98.29
1491	68.5275	98.46			1491	93.25	98.44
1492	68.33	105.1			1492	93.0375	99.33
1493	68.78	98.88			1493	93.1525	98.42
1494	68.42	98.44			1494	93.1925	98.6
1495	68.4375	98.21			1495	93.0775	98.49
1496	68.1825	98.26			1496	93.155	99.93
1497	68.12	98.77			1497	93.22	98.13
1498	68.115	97.91			1498	93.81	98.26
1499	68.02	99.14			1499	92.9425	98.53
1500	68.0075	109.1			1500	93.04	97.66
1501	67.8525	98.65			1501	93.0775	98.49
1502	67.9825	98.29			1502	93.1275	98.41
1503	67.81	97.96			1503	93.5225	98.5
1504	67.6675	99.03			1504	93.2	99.02
1505	67.8675	102.6			1505	92.9225	98.24
1506	68.1375	98.41			1506	93.0175	98.03
1507	67.52	98.02			1507	92.925	98.07
1508	67.6875	98.51			1508	92.815	98.24
1509	67.4825	98.97			1509	92.915	98.19
1510	67.5775	98.79			1510	93.6825	98.24
1511	68.8325	97.86			1511	93.1325	98.6
1512	67.2775	98.26			1512	93.0675	98.2
1513	67.24	99.01			1513	92.8975	98.31
1514	67.63	98.16			1514	92.845	97.9
1515	67.185	97.84			1515	92.9775	98.13
1516	67.215	98.84			1516	92.965	98.24
1517	67.235	98.12			1517	92.885	98.41
1518	67.155	98.01			1518	92.9925	98.34
1519	67.225	98.88			1519	92.8675	108.7
1520	66.93	97.93			1520	93.55	98.09
1521	66.7975	98.4			1521	92.9525	97.96
1522	66.725	102.4			1522	92.72	98.11
1523	66.84	98.87			1523	92.5675	97.69
1524	66.7575	98.39			1524	92.725	97.77
1525	66.7475	99.02			1525	92.6075	98.3
1526	66.675	98.81			1526	93.4125	98.37
1527	66.595	98.18			1527	92.44	100.7
1528	66.465	102.9			1528	92.84	98.23
1529	66.335	97.88			1529	92.8075	98.26
1530	66.4375	98.68			1530	92.735	97.98
1531	67.1375	98.84			1531	92.6325	98.26
1532	66.485	98.14			1532	92.7575	97.88
1533	66.8225	98.27			1533	92.5725	98.37
1534	66.68	98.85			1534	92.76	98.32
1535	66.1625	97.9			1535	92.6975	98.07
1536	66.635	97.94			1536	92.6675	98.31
1537	65.9675	97.82			1537	92.4175	98.23
1538	66.27	98.17			1538	92.6325	97.68
1539	66.5	98.02			1539	92.4325	97.94
1540	66.06	98.48			1540	92.6325	97.83
1541	65.7675	98.99			1541	92.5325	98.81
1542	65.85	98.56			1542	92.415	98.06
1543	65.8575	98.07			1543	92.7775	101.4
1544	65.8475	97.65			1544	93.455	98.1
1545	65.525	98.77			1545	92.825	102.5
1546	65.685	98.19			1546	92.48	97.86
1547	65.6475	98.22			1547	93.3575	97.84
1548	65.75	98.16			1548	92.455	98.18
1549	65.5125	108.7			1549	93.2325	97.6
1550	65.6625	97.92			1550	92.6825	98.06
1551	65.3675	102.1			1551	92.485	98.12
1552	66.0975	97.8			1552	92.3325	97.9
1553	65.3725	98.06			1553	92.5525	97.93
1554	66.1525	97.8			1554	92.3175	97.77
1555	65.3075	98.33			1555	92.505	97.59
1556	65.16	98.19			1556	92.4025	97.73
1557	65.255	100.3			1557	92.3775	98.25
1558	65.195	97.87			1558	92.2325	97.93
1559	65.0975	97.97			1559	92.515	97.86
1560	65.7775	97.92			1560	92.2	97.91
1561	64.865	97.99			1561	92.48	97.83
1562	64.8425	98.03			1562	92.465	97.77
1563	65.575	97.81			1563	92.3825	97.59
1564	64.8075	97.88			1564	92.2925	97.74
1565	64.9	98.01			1565	92.385	97.99
1566	65.15	98.71			1566	92.39	97.99
1567	64.6025	98.16			1567	92.2875	97.67
1568	65.035	97.98			1568	92.255	108.3
1569	64.4525	97.77			1569	93.035	97.94
1570	64.5275	98.56			1570	92.0525	99.25
1571	64.45	98.01			1571	92.545	97.66
1572	64.3825	97.71			1572	93.3775	97.69
1573	64.405	97.72			1573	92.4	101.7
1574	64.4625	98.1			1574	92.4425	97.83
1575	64.4375	98.43			1575	92.645	97.77
1576	64.1175	98.33			1576	92.095	101.9
1577	64.225	102.2			1577	92.2725	98.07
1578	64.7375	97.8			1578	92.1275	97.7
1579	64.2775	98.32			1579	92.3275	97.43
1580	64.9225	97.86			1580	92.305	97.98
1581	63.99	97.59			1581	92.2225	97.6
1582	64.0675	97.86			1582	92.0675	97.97
1583	64.49	98.11			1583	92.245	97.79
1584	63.87	98.39			1584	92.2	97.73
1585	63.9225	97.98			1585	92.2575	97.51
1586	63.85	97.56			1586	92.2025	97.8
1587	63.615	97.86			1587	92.2675	97.2
1588	63.81	98.46			1588	91.9075	97.48
1589	63.6475	97.91			1589	92.0675	97.5
1590	63.465	104.6			1590	92.105	98.26
1591	64.69	97.62			1591	91.9275	97.64
1592	63.4675	97.53			1592	92.0075	97.48
1593	63.4425	97.59			1593	92.4725	97.47
1594	63.3275	98.16			1594	92.575	102.5
1595	63.325	98.09			1595	92.0125	97.39
1596	63.345	98			1596	92.865	97.32
1597	63.4	97.54			1597	91.8775	97.84
1598	63.505	108.1			1598	91.99	97.35
1599	63.265	97.7			1599	92.06	97.81
1600	63.125	98.21			1600	91.79	97.65
1601	63.0425	97.53			1601	93.275	97.42
1602	63.2475	97.59			1602	92.025	97.02
1603	63.085	102.4			1603	91.725	97.48
1604	63.03	97.57			1604	91.7775	97.19
1605	62.8625	97.76			1605	91.9725	97.2
1606	63.095	97.45			1606	91.985	97.68
1607	62.8125	98.28			1607	92.5175	97.65
1608	62.91	98.28			1608	92.0825	97.26
1609	64.08	97.66			1609	92.6725	97.67
1610	62.875	97.5			1610	91.84	97.5
1611	62.68	97.52			1611	91.78	97.37
1612	63.4825	98.2			1612	91.72	97.27
1613	62.685	97.31			1613	91.8775	97.3
1614	62.6875	97.63			1614	91.785	97.17
1615	63.11	98			1615	91.645	97.57
1616	62.65	97.47			1616	91.81	97.43
1617	62.4875	97.56			1617	91.745	107.1
1618	62.4675	97.92			1618	92.305	97.49
1619	62.2975	97.74			1619	91.52	97.88
1620	62.34	97.7			1620	91.6575	96.97
1621	62.215	97.23			1621	92.3525	97.19
1622	62.2825	97.67			1622	91.7825	97.05
1623	62.24	97.6			1623	92.015	97.6
1624	62.085	98.05			1624	92.5075	97.17
1625	62.1225	97.42			1625	91.59	98.94
1626	61.8725	101.9			1626	91.6625	97.41
1627	61.8675	97.4			1627	91.615	97.32
1628	62.045	97.89			1628	91.7575	97.11
1629	62.0225	101.5			1629	91.635	97.5
1630	61.8825	97.28			1630	91.6	96.87
1631	61.9225	97.84			1631	91.4525	100.2
1632	62.0025	97.44			1632	91.7625	97.35
1633	61.735	98.01			1633	91.4875	97.24
1634	61.6825	97.41			1634	91.925	100.6
1635	61.6225	97.34			1635	91.72	97.64
1636	61.6425	97.06			1636	91.825	97.29
1637	61.46	97.42			1637	91.47	96.9
1638	61.605	97.71			1638	91.88	97.01
1639	61.59	97.2			1639	92	96.92
1640	61.6	97.24			1640	92.245	101.1
1641	61.56	97.81			1641	91.4825	97.58
1642	61.5525	98.07			1642	92.0325	96.79
1643	61.3325	97.83			1643	91.8125	100.6
1644	61.2625	97.36			1644	91.925	97.18
1645	61.18	97.53			1645	91.4925	102.3
1646	61.2575	97.56			1646	91.84	96.79
1647	61.2325	97.16			1647	92.865	96.8
1648	61.225	97.57			1648	91.7675	99.35
1649	61.315	97.2			1649	91.8075	97.18
1650	61.125	97.7			1650	92.265	97.2
1651	61.1325	97.21			1651	92.1	100
1652	60.9975	97.6			1652	91.665	97.11
1653	61.04	97.41			1653	91.17	101.9
1654	60.825	97.9			1654	91.935	96.7
1655	60.9675	97.09			1655	91.185	96.91
1656	60.995	97.88			1656	91.3675	97.05
1657	60.845	97.93			1657	91.4275	97.41
1658	60.94	97.92			1658	91.2875	97.17
1659	61.01	97.35			1659	92.0525	96.95
1660	60.645	97.43			1660	91.5375	101
1661	60.6375	97.34			1661	91.15	96.62
1662	60.7125	97.17			1662	91.395	96.44
1663	60.785	97.85			1663	92.0575	98.93
1664	60.7025	97.41			1664	91.3475	96.97
1665	60.58	96.99			1665	92.06	96.89
1666	60.505	97.16			1666	91.88	104.9
1667	60.3975	97.14			1667	91.9175	96.95
1668	60.3875	97.17			1668	91.15	97.39
1669	60.4425	101.5			1669	91.23	96.62
1670	60.275	97.27			1670	91.0575	96.52
1671	60.4125	97.47			1671	91.105	96.55
1672	60.305	97.44			1672	91.1675	97.23
1673	60.345	97.08			1673	91.4675	96.9
1674	60.2175	97.17			1674	91.225	97.7
1675	60.2	101.5			1675	91.13	96.95
1676	59.8725	97.03			1676	91.1125	96.79
1677	60.3975	97.94			1677	91.0475	96.58
1678	60.385	97.12			1678	91.25	96.96
1679	60.0825	97.28			1679	91.16	96.54
1680	60.11	97.32			1680	90.8825	96.49
1681	60.0075	98.11			1681	91.1625	96.89
1682	59.94	97.02			1682	91.09	96.71
1683	59.89	99.96			1683	91.1575	96.85
1684	59.775	96.96			1684	90.9575	97.02
1685	60.3225	97.65			1685	91.2075	96.48
1686	60.1425	97.13			1686	90.865	96.74
1687	59.7325	97.19			1687	91.1125	96.34
1688	59.5375	101.5			1688	91.04	97.54
1689	60.145	96.84			1689	90.935	96.53
1690	59.8325	97.1			1690	91.12	96.75
1691	59.43	96.96			1691	90.9775	96.68
1692	59.9875	97.33			1692	90.88	96.6
1693	59.675	97.39			1693	91.115	96.56
1694	59.49	97.71			1694	90.86	96.6
1695	59.9175	97.09			1695	90.935	96.57
1696	59.455	97.99			1696	91.0775	96.66
1697	59.6425	97.65			1697	90.9275	96.82
1698	59.5375	96.9			1698	90.8725	96.7
1699	59.235	96.57			1699	90.995	96.69
1700	59.3125	97.6			1700	90.985	96.5
1701	59.335	97.27			1701	90.915	96.3
1702	59.155	96.96			1702	90.945	96.23
1703	59.115	96.81			1703	90.7625	97
1704	59.6375	97.77			1704	90.73	96.87
1705	59.05	97.52			1705	90.84	96.56
1706	59.245	97.23			1706	90.87	96.46
1707	59.4125	96.95			1707	90.885	96.55
1708	58.8875	97.01			1708	90.97	96.81
1709	58.845	96.94			1709	90.76	96.56
1710	59.035	97.03			1710	90.675	96.31
1711	58.8475	96.73			1711	90.85	96.24
1712	59.2875	96.57			1712	90.79	96.46
1713	58.895	96.81			1713	90.6375	96.46
1714	58.8525	96.87			1714	90.7575	96.41
1715	59.09	97.18			1715	90.67	107.2
1716	58.6725	96.76			1716	90.7325	96.44
1717	58.665	97.04			1717	90.6875	96.89
1718	58.6425	101.7			1718	90.6325	96.31
1719	58.4275	96.54			1719	90.71	96.22
1720	58.5575	96.98			1720	90.6025	96.04
1721	58.6325	97			1721	90.98	96.88
1722	58.55	97.56			1722	91.3375	96.45
1723	58.295	96.65			1723	90.5825	99.77
1724	58.3975	101.4			1724	90.59	96.58
1725	58.2675	97.43			1725	90.51	96.44
1726	58.3075	97.55			1726	90.73	96.25
1727	58.29	99.81			1727	90.645	96.54
1728	58.8325	96.59			1728	90.5875	96.01
1729	58.2875	96.81			1729	90.49	96.48
1730	58.3125	98.28			1730	90.5075	96.5
1731	58.305	97.3			1731	90.5925	96.35
1732	58.095	96.9			1732	90.5975	96.53
1733	58.0925	96.68			1733	90.2775	96.5
1734	58.76	96.61			1734	90.4675	96.11
1735	58.5	96.78			1735	90.275	96.2
1736	57.99	96.84			1736	90.51	96.11
1737	57.8125	97.3			1737	90.4475	96.16
1738	57.9875	97.17			1738	90.3375	96.19
1739	57.955	96.81			1739	90.475	96.5
1740	57.8525	96.62			1740	91.33	96.17
1741	57.805	96.63			1741	91.2825	96.13
1742	57.765	96.72			1742	90.45	97.01
1743	57.695	96.51			1743	90.2375	96.05
1744	57.7175	96.95			1744	90.515	95.61
1745	57.79	96.63			1745	90.08	95.1
1746	57.6675	96.53			1746	90.59	96.09
1747	57.66	96.44			1747	90.555	96.24
1748	57.6175	96.38			1748	92.7125	96.34
1749	57.46	96.95			1749	90.48	95.96
1750	57.5975	99.94			1750	90.145	96.2
1751	58.0625	96.96			1751	90.115	95.81
1752	57.44	96.71			1752	90.3325	95.97
1753	57.9125	97.28			1753	90.275	96.15
1754	57.2625	96.44			1754	90.23	96.15
1755	57.205	96.69			1755	90.3825	96
1756	57.62	96.55			1756	90.0725	95.87
1757	57.2575	96.63			1757	90.4125	96.04
1758	57.17	96.65			1758	91.8875	95.83
1759	57.0925	97.23			1759	91.0525	96.52
1760	57.185	97.33			1760	90.185	95.46
1761	57.18	96.6			1761	90.195	95.74
1762	56.9275	96.5			1762	90.0525	95.93
1763	57.1525	96.33			1763	89.955	96.17
1764	56.97	96.99			1764	90.7475	95.87
1765	57.585	96.73			1765	90.42	95.81
1766	57.045	97.06			1766	89.915	95.62
1767	57.2425	97.21			1767	90.16	96.35
1768	57.07	97.27			1768	91.2675	96.18
1769	56.8875	97.05			1769	90.155	96.06
1770	56.87	96.52			1770	91.6525	96.07
1771	56.785	97.08			1771	91.025	96.1
1772	56.795	97.16			1772	90.1025	95.8
1773	57.4625	96.81			1773	90.06	95.75
1774	56.845	96.33			1774	90.03	96.08
1775	56.765	97.09			1775	89.9075	96.27
1776	56.845	96.14			1776	90.015	95.89
1777	56.595	96.45			1777	90.0425	96.21
1778	56.5475	97.04			1778	89.9	95.72
1779	56.47	96.8			1779	90.2525	96.11
1780	56.6025	96.38			1780	90.1375	95.68
1781	56.5725	96.82			1781	89.8975	95.6
1782	56.93	96.64			1782	89.835	95.74
1783	56.845	96.4			1783	89.9175	106.9
1784	56.45	96.89			1784	90.33	95.99
1785	56.2125	96.28			1785	89.84	95.61
1786	56.3875	96.31			1786	89.965	95.81
1787	56.265	96.64			1787	90.7425	102.9
1788	56.265	96.21			1788	90.195	95.38
1789	56.29	97.88			1789	91.2775	95.92
1790	56.4275	96.6			1790	91.1325	96.2
1791	56.86	95.95			1791	90.195	95.76
1792	56.26	96.56			1792	89.74	95.5
1793	56.43	96.2			1793	89.9225	95.88
1794	56.825	95.79			1794	91.4475	95.8
1795	56.5125	95.85			1795	90.0575	95.69
1796	55.915	96.26			1796	90.395	95.27
1797	56.3425	96.73			1797	89.705	95.78
1798	56.9175	96.15			1798	89.95	100.3
1799	56.385	95.82			1799	90.04	95.87
1800	55.8925	96.63			1800	90.7975	95.48
1801	55.9775	96.39			1801	90.5825	95.82
1802	56.08	96.58			1802	90.315	98.4
1803	56.07	96			1803	90.44	95.76
1804	55.6975	97.07			1804	90.81	95.56
1805	56.11	96.83			1805	89.7975	95.66
1806	56.045	96.47			1806	90.1575	99.2
1807	55.77	95.81			1807	89.9575	95.59
1808	55.66	96.39			1808	91.0675	95.4
1809	55.75	96.27			1809	90.545	95.85
1810	56.6275	96.63			1810	91.0725	97.36
1811	55.6975	95.85			1811	90.32	95.92
1812	55.4625	96.74			1812	91.0925	95.41
1813	55.6525	101.3			1813	88.1925	95.62
1814	55.6525	96.37			1814	90.86	96.06
1815	55.41	95.82			1815	89.7525	95.76
1816	55.28	96.62			1816	89.5225	95.47
1817	55.435	95.87			1817	89.9025	95.6
1818	56.62	96.31			1818	90.935	95.5
1819	55.635	95.77			1819	89.8	95.7
1820	55.1525	96.41			1820	90.745	95.6
1821	55.68	96.61			1821	89.675	95.63
1822	55.4225	96.53			1822	89.895	100.1
1823	55.56	96.04			1823	89.675	95.53
1824	55.17	96.36			1824	90.2425	95.57
1825	55.335	96.21			1825	90.46	95.63
1826	55.385	96.58			1826	89.2525	97.58
1827	55.5175	95.81			1827	89.605	95.65
1828	55.02	97.71			1828	90.4525	95.31
1829	55.405	96.46			1829	89.5575	95.64
1830	55.285	96.26			1830	89.675	100
1831	55.2	96.44			1831	89.7125	95.52
1832	54.985	100.4			1832	89.385	95.42
1833	54.9525	95.66			1833	89.455	94.95
1834	55.145	96.74			1834	87.58	99.79
1835	54.945	95.77			1835	90.0875	95.63
1836	54.75	96.57			1836	90.3425	95.17
1837	54.91	99.77			1837	88.8075	95.25
1838	54.91	96.04			1838	90.6	95.53
1839	55.42	95.69			1839	89.3975	95.48
1840	54.9025	95.69			1840	90.4	95.06
1841	54.805	95.69			1841	89.445	95.26
1842	54.7575	96.17			1842	90.99	95.42
1843	54.9575	96.34			1843	89.5475	95.2
1844	54.5125	95.66			1844	90.23	95.01
1845	54.64	98.06			1845	87.9525	95.25
1846	54.74	96.18			1846	90.5075	95.56
1847	54.4925	95.59			1847	89.3725	95.73
1848	54.4325	96.35			1848	89.05	94.79
1849	54.9225	95.49			1849	89.425	95.55
1850	55.5675	96.24			1850	90.8625	96.91
1851	55.01	95.5			1851	89.5125	95.2
1852	54.4175	96.36			1852	90.4575	94.82
1853	54.4325	98.87			1853	87.845	95.48
1854	54.4725	96.02			1854	90.5225	95.73
1855	54.325	95.26			1855	89.5775	95.59
1856	54.445	95.58			1856	90.1275	94.89
1857	54.3425	95.63			1857	89.2925	95.29
1858	54.52	96.3			1858	90.82	95.03
1859	54.6075	95.6			1859	89.1675	95.06
1860	54.0075	97.22			1860	90.1925	95.12
1861	54.245	99.48			1861	87.67	95.22
1862	54.2725	96.03			1862	90.3375	95.45
1863	54.195	95.53			1863	89.2475	95.38
1864	54.0975	96.32			1864	89.04	95.04
1865	54.105	95.72			1865	89.1325	95.09
1866	55.09	95.65			1866	90.4075	95.01
1867	54.4625	96.09			1867	89.295	95.15
1868	53.825	95.36			1868	89.2475	94.75
1869	54.13	100.1			1869	88.175	95.1
1870	54.52	96.08			1870	90.4475	95.16
1871	53.8175	96.18			1871	89.325	99.61
1872	54.4975	95.68			1872	89.045	94.82
1873	53.855	101.8			1873	89	94.83
1874	54.28	95.69			1874	90.56	95.17
1875	54.2425	95.94			1875	89.2225	100.8
1876	54.005	95.18			1876	89.295	94.97
1877	53.82	95.91			1877	90.245	95.12
1878	54.01	95.94			1878	89.11	95.35
1879	54.0775	95.2			1879	89.2225	99.6
1880	53.81	95.2			1880	89.055	94.57
1881	53.66	100.3			1881	89.6975	94.95
1882	53.885	96.13			1882	90.085	95.22
1883	53.4725	96.02			1883	89.3975	102.6
1884	53.855	95.72			1884	88.955	94.9
1885	53.6625	96.04			1885	90.205	94.88
1886	53.6975	95.99			1886	90.0475	95.26
1887	53.3825	95.9			1887	89.72	98.83
1888	53.8675	95.22			1888	89.0675	94.89
1889	53.3975	97.25			1889	88.8425	94.81
1890	54.0575	95.81			1890	90.4075	95.14
1891	53.8075	95.12			1891	89.05	101.6
1892	53.555	95.66			1892	88.9025	94.61
1893	53.4	95.73			1893	90.09	94.89
1894	53.2225	96.08			1894	89.0575	95.16
1895	53.4525	95.12			1895	89.13	101.1
1896	53.4075	95.2			1896	88.6975	94.41
1897	53.2875	101.7			1897	88.795	94.93
1898	53.3725	95.91			1898	90.15	94.93
1899	53.44	95.08			1899	88.81	103.5
1900	53.475	94.99			1900	89.08	94.67
1901	53.31	95.72			1901	90.0925	94.94
1902	53.425	95.79			1902	90.0275	95.15
1903	52.9075	95.96			1903	89.73	97.28
1904	53.3875	95.18			1904	88.89	94.47
1905	52.905	95.93			1905	89.095	94.92
1906	53.1325	95.91			1906	90.335	94.79
1907	53.06	95.11			1907	88.9775	101.4
1908	53.595	95.53			1908	88.975	94.56
1909	53.04	95.84			1909	90.09	94.78
1910	52.98	95.97			1910	89.4975	95.09
1911	53.385	95.7			1911	88.6075	101.2
1912	53.5125	95.11			1912	88.77	94.61
1913	52.8125	99.29			1913	88.965	94.72
1914	53.29	95.55			1914	89.975	94.61
1915	53.005	94.94			1915	88.8525	101.9
1916	52.6575	94.95			1916	88.795	94.47
1917	52.965	95.68			1917	89.8325	94.55
1918	52.7425	95.92			1918	89.105	94.92
1919	52.4825	94.92			1919	89.5425	98.58
1920	53.2475	95.42			1920	88.7375	94.54
1921	52.5875	99.74			1921	88.7025	94.52
1922	52.67	95.84			1922	90.1	94.61
1923	53.1875	94.88			1923	88.7825	94.66
1924	52.685	94.88			1924	89.3275	94.17
1925	52.7225	95.8			1925	89.4425	94.7
1926	52.6925	95.56			1926	89.79	94.83
1927	52.5875	95.54			1927	88.7275	97.81
1928	52.8225	95.67			1928	88.6975	94.33
1929	52.405	94.92			1929	88.4325	94.56
1930	52.565	95.72			1930	89.765	94.38
1931	53.05	95.54			1931	88.4175	103.4
1932	52.69	95.16			1932	88.4925	94.31
1933	52.3425	94.95			1933	89.45	94.68
1934	52.3875	95.75			1934	88.69	94.73
1935	52.505	94.69			1935	88.73	100.9
1936	52.93	95.27			1936	88.5025	94.24
1937	52.2325	95.46			1937	88.3125	94.46
1938	52.525	95.73			1938	89.79	94.53
1939	52.8575	94.57			1939	88.415	94.65
1940	65.7425	101.6			1940	98.19	101.1
1941	71.715	102.2			1941	97.8475	101.3
1942	72.7625	103.2			1942	98.2975	101.1
1943	73.64	102.7			1943	97.9025	101.1
1944	72.9675	103.1			1944	98.065	100.9
1945	72.8675	103.4			1945	98.44	101.6
1946	72.81	102.7			1946	98.5375	104.7
1947	72.535	103			1947	98.6325	101.4
1948	72.3575	102.8			1948	97.8525	101.4
1949	72.475	103.1			1949	97.72	100.7
1950	72.4575	103.6			1950	97.8575	100.4
1951	72.42	103.8			1951	97.65	100.8
1952	72.47	103			1952	97.6425	101.3
1953	72.2575	103.8			1953	98.365	101.2
1954	72.2	103.1			1954	97.8475	102.2
1955	72.2575	103.8			1955	98.2025	101.1
1956	72.3875	103			1956	98.6475	101.3
1957	72.245	103.3			1957	98	101
1958	72.3825	105.9			1958	97.75	101
1959	72.9525	103.9			1959	97.765	100.7
1960	72.205	103.8			1960	97.7175	100.8
1961	73.6175	103.3			1961	97.6625	101.2
1962	72.25	103.1			1962	97.7975	101.2
1963	72.1175	103.2			1963	97.7725	101.3
1964	72.2175	104.4			1964	97.6425	101.2
1965	72.12	102.8			1965	97.775	101
1966	72.34	103.3			1966	97.785	100.9
1967	72.5175	103.8			1967	97.5975	100.6
1968	72.0725	103.2			1968	97.815	100.8
1969	72.5725	103			1969	97.74	111.8
1970	72.025	103.1			1970	98.0125	101.3
1971	72.045	103.2			1971	98.75	105.4
1972	71.89	103.1			1972	98.1975	101.2
1973	71.89	103			1973	97.905	101.2
1974	71.7775	103.7			1974	97.7075	100.7
1975	72.775	103.4			1975	97.685	101.1
1976	71.6925	103.2			1976	97.49	101.3
1977	71.8675	103.6			1977	97.87	101.2
1978	71.8725	103.8			1978	98.385	101.3
1979	71.7475	103.8			1979	97.75	103.6
1980	71.66	103.1			1980	98.195	101
1981	71.6875	103.3			1981	98.25	101.5
1982	71.55	102.9			1982	97.64	103.3
1983	71.625	103.1			1983	97.515	100.9
1984	71.505	103.3			1984	97.6175	100.6
1985	71.775	103.4			1985	97.6275	101.1
1986	71.3725	103.6			1986	100.11	105.5
1987	71.4475	103.4			1987	97.4975	101
1988	71.4225	102.8			1988	98.295	101.3
1989	71.53	103.6			1989	98.0225	100.8
1990	71.525	103.1			1990	98.6525	100.6
1991	71.36	103.2			1991	97.6375	103.4
1992	71.565	103.8			1992	97.75	101
1993	71.4625	103.3			1993	97.525	100.9
1994	71.4	103.8			1994	97.4525	102.1
1995	71.485	103.5			1995	97.855	101.1
1996	71.3875	103.8			1996	98.1725	101
1997	71.315	103.8			1997	97.4125	100.6
1998	71.3475	103.2			1998	98.5575	100.8
[truncated: 1,381 more rows]

## Sheet: Figuer EV3G
[Ca2+] mM	CM NCLX KO				CM NCLX KO RR				PDM NCLX KO				PDM NCLX KO RR
0	1	1	1		1	1	1		1	1	1		1	1	1
0.0089	1.06207	1.19661	1.1265		1.47006	1.04143	1.23652		1.08591	1.02875	1.06256		1.45526	0.963925	1.10264
1	0.321906	0.436336	0.39562		1.18782	0.779464	0.895692		0.371579	0.546793	0.415963		1.07868	0.766252	0.800236
3.4	0.211404	0.506986	0.32656		0.663112	0.447404	0.552394		0.262185	0.328689	0.312326		0.688801	0.593859	0.610384

## Sheet: Figure EV3H
[Na+] mM	CM						PDM
0	0.999952	1.00001	1.0002	1.00113	1.00066	1.00012	1.00057	1.00014	1.0001	1.00007	1.00025	1.00003
0.0089	0.796946	1.17401	1.1731	1.22228	1.01623	0.889187	0.915004	1.25369	0.961903	0.943361	1.11313	1.04986
1	0.928734	0.838553	0.969886	1.17011	0.852206	0.893713	1.38669	1.38082	1.14184	1.01029	0.987262	1.16662
3.4	1.08669	0.995593	1.02876	1.18175	1.0489	1.05461	0.779916	1.51804	0.926067	1.14963	0.953587	0.991098
