# Supplementary material for: Mitochondrial calcium regulates lipid metabolism by modulating tethering of mitochondria to lipid droplets
Source: EMBO J. 2026 Jul 3;45(14):4820–48. doi: 10.1038/s44318-026-00827-8 (PMC13373242; doi:10.1038/s44318-026-00827-8)
Supplement: Supplementary file 12 — Figure EV4 Source Data [file 44318_2026_827_MOESM12_ESM.zip]

Archive with 6 entries (5 files):
- Figure EV4/
- __MACOSX/._Figure EV4
- Figure EV4/Figure EV4 raw data numerical.xlsx
- __MACOSX/Figure EV4/._Figure EV4 raw data numerical.xlsx
- Figure EV4/.DS_Store
- __MACOSX/Figure EV4/._.DS_Store
