# Supplementary material for: Mitochondrial calcium regulates lipid metabolism by modulating tethering of mitochondria to lipid droplets
Source: EMBO J. 2026 Jul 3;45(14):4820–48. doi: 10.1038/s44318-026-00827-8 (PMC13373242; doi:10.1038/s44318-026-00827-8)
Supplement: Supplementary file 12 — Figure EV4 Source Data [file 44318_2026_827_MOESM12_ESM.zip › Figure EV4/Figure EV4 raw data numerical.xlsx]

## Sheet: Figure EV4A
	vehicle												BAY60
Liver	6.81628	6.89642	6.16788	5.9695	4.08362	6.36887	5.704	5.68	6.948	6.26			6.64511	6.44881	6.71233	6.67662	7.02377	6.66599	5.084	5.462	7.782		6.006
heart	0.319513	0.317368	0.271729	0.265399	0.30156	0.268017	0.278	0.304	0.276	0.27			0.304298	0.311615	0.266255	0.259377	0.295283	0.289383	0.248	0.29	0.276		0.252
muscle	0.135032	0.212227	0.148893		0.175477	0.22434							0.192088	0.236746	0.163998	0.225788	0.201656	0.236397
kidney	0.346139	0.325156	0.318258	0.346603	0.422444	0.301767	0.481	0.35	0.325	0.305			0.294789	0.305544	0.300984	0.317223	0.318689	0.317913	0.349	0.323	0.366		0.306
gWAT	6.89616	6.2831	7.19151	6.62507	6.9714	6.58328	6.648	6.544	6.992	6.938			6.09928	6.51963	8.5163	5.51036	6.55023	6.8657	6.294	7.684	6.576		6.38
iWAT	5.8159	4.73131	6.98492	5.30402	6.23917	5.30673							5.54393	5.55848	6.25121	6.0515	6.7969	5.94457

## Sheet: Figure EV4B
day	vehicle																BAY60
1	100	100	100	100		100	100	100	100	100	100	100	100	100			100	100	100	100	100	100			100		100	100	100	100	100	100
2	101.741	100.808	101.308	100		99.5833	100.581	100.208	99.5745	100	97.5771	98.9754	99.579	100.206			101.212	100.784	100.378	101.139	99.604	100.427			99.6169		99.7793	101.24	101.014	100.775	101.131	101.325
3	100.774	101.414	101.495	100.556		99.7917	100.581	99.7921	96.5957	100	96.696	98.7705	99.579	100.619			101.616	100.784	100.567	100.456	99.0099	100			99.6169		99.5585	101.446	102.231	100.581	101.131	101.104
4	102.321	102.02	102.056	101.667		102.292	103.101	101.455	100.638	100.851	96.9163	99.5902	99.579	99.1753			101.414	101.373	101.701	99.5216	100.396	101.923			103.065		99.117	100.826	101.217	100.581	100.453	100.442
5	101.547	102.02	102.43	101.296		103.333	102.713	102.079	102.553	101.702	101.322	101.23	101.474	100.412			101.818	100.98	100.756	99.3166	101.584	100.427			99.6169		100.442	103.099	103.448	101.163	102.489	101.325
6	102.321	103.232	103.178	102.037													103.636	103.137	102.647	102.734
7	102.901	103.636	104.86	102.963		103.333	102.907	102.495	100.638	102.553							103.434	103.725	103.025	100.683	102.574	104.273			102.299
8	103.288	105.252	105.608	103.889		103.542	104.651	105.198	102.34	104.043	99.1189	100.41	101.895	102.68			104.849	104.902	103.781	101.139	104.158	106.197			104.215		101.325	104.132	103.448	101.357	104.299	103.091
9						100.833	100.775	101.871	97.8723	98.5106	98.2379	101.434	103.158	103.093							100.198	101.068			100.192		101.766	104.546	103.854	102.907	106.109	103.974
10	96.325	96.3636	98.3178	95.9259		101.042	100.775	102.911	97.6596	100.213	97.3568	101.23	101.684	102.268			96.9697	96.2745	96.5974	89.7494	100.198	102.137			100		100.883	104.546	101.014	102.132	104.072	102.87
11	99.4197			101.296		102.292	101.357	101.663	96.5957	101.277	97.7974	101.844	101.474	101.856			101.818	101.177	100	96.5831	100.396	102.35			100.192		100.221	103.512		101.357	103.167	101.325
12	100.58			100.741							98.4582	103.074	103.79	104.124			101.616	102.549	100.945	97.2665							102.649	105.579		103.101	105.204	104.856
13
14						105.625	104.264	104.782	100.213	104.043	100	105.123	105.474	105.979							103.96	105.556			103.257		104.636	106.818		106.202	107.692	107.064
15	102.128			103.704							99.1189	104.918	105.263	105.361			103.838	103.725	101.512	99.0888							103.532	107.438		104.845	106.561	105.96
16						106.875	105.62	107.069	101.702	105.957	98.6784	104.508	108.632	106.598							104.752	106.624			104.598		105.077	108.264		106.008	108.597	107.064
17	104.062			106.111							98.2379	106.353	107.368	106.804			105.05	106.275	104.348	96.3554							105.519	108.058		106.395	108.145	106.402
18											94.7137	103.074	102.105	102.268													101.325	104.752		102.326	103.167	101.987
19	95.5513			94.8148							91.4097	101.844	100	101.65			99.596	98.4314	96.0302	88.1549							100.662	104.132		99.4186	101.131	100.883
20
21
22	93.4236			100.185		107	104.128				88.5463	99.7951	101.474	101.65			100.808	100.196	97.1645	85.4214	104.119	105.598					100.662	103.099		100.969	98.19	99.7793
23								95.2183	105.106	104.255															105.364
24	98.8395			101.667				104.969	98.2128	107.17							102.828	104.51	100.132	85.7403					106.398

## Sheet: Figuer EV4C
	vehicle																BAY60
fat	48.5942			58.4982		48.8103	46.7275	48.325	47.4912	48.6205	53.0892	61.8136	59.2098	62.0004			61.7146	60.3039	63.1821	53.8234	49.811	50.3882			51.0236		50.6815	52.3571	50.0712		52.6712
muscle	61.4058			51.5018		61.1897	63.2725	61.675	62.5088	61.3795	45.8668	53.4966	53.247	52.8618			48.2854	49.6961	46.8179	56.1766	60.189	59.6118			58.9764		44.7705	46.1174	49.4662		43.7548

## Sheet: Figure EV4D
	vehicle																BAY60
Day	0.80278	0.867596				0.883771	0.877254	0.795296	0.826017	0.856719	0.813833	0.832441	0.840396	0.857223			0.877047	0.896995	0.836616	0.827012	0.851226	0.886336			0.901103		0.857586	0.833718	0.839406		0.833448
Night	0.836441	0.891708				0.918822	0.932724	0.861431	0.836117	0.900507	0.838189	0.860488	0.882633	0.899788			0.904149	0.913305	0.870202	0.843273	0.892502	0.911844			0.948767		0.897261	0.877551	0.866289		0.849042

## Sheet: Figuer EV4E
	vehicle																BAY60
Day	3564.88	3869.89				4039.95	3763.47	3385.17	3452.3	3960.62	4032.61	3395.89	3739.36	3904.64			4130.64	4220.9	3821.09	4549.14	3771.38	4131.97			4126.28		3764.08	4125.43	3989.98		3974.45
Night	3814.41	4280.59				4581.64	4574.44	4532.09	4068.66	4581.24	4721.62	4311.48	4519.49	4704.5			4530.98	4466.53	4079.22	4902.22	4554.19	4588.7			4724.18		4447.25	4696.57	4757.24		4455.17

## Sheet: Figure EV4F
	vehicle																BAY60
Day	2895.82	3362.2				3566.9	3299.36	2713.74	2815.41	3412.1	3273.84	2850	3155.33	3352.38			3626.14	3782.14	3212.2	3746.61	3212.77	3658.64			3710.62		3251.68	3453.65	3351.12		3321.38
Night	3232.94	3818.2				4200.3	4259.35	3935.53	3410.8	4139.24	3944.74	3733.4	3998.96	4236.91			4099.17	4108.82	3576.71	4111.21	4069.76	4187.38			4469.06		3999.5	4127.99	4133.39		3805.31

## Sheet: Figure EV4G
Interval	vehicle						Bay
19	0.260603	0.435775	0.348593	0.456544			0.41344	0.306268	0.440927		0.388997
20	0.249442	0.456516	0.354769	0.337391			0.436173	0.383835	0.478697		0.442104
21	0.307272	0.417764	0.393247	0.355429			0.446519	0.384853	0.483727		0.421081
22	0.298283	0.452624	0.351185	0.431901			0.386631	0.413078	0.484545		0.402004
23	0.295195	0.467695	0.455726	0.446283			0.363773	0.444233	0.472995		0.634809
24	0.315687	0.450655	0.380658	0.443705			0.391532	0.476633	0.540688		0.722622
25	0.320365	0.412646	0.370821	0.43191			0.405499	0.716919	0.413658		0.70995
26	0.330875	0.419129	0.406889	0.47693			0.441164	0.737639	0.440257		0.393554
27	0.335114	0.461695	0.370882	0.47611			0.531531	0.643691	0.473697		0.32905
28	0.468768	0.468165	0.400757	0.486554			0.341315	0.40395	0.47565		0.415219
29	0.461798	0.681716	0.408618	0.725477			0.368323	0.430773	0.713406		0.414556
30	0.302272	0.825612	0.377166	0.760116			0.388195	0.513753	0.772768		0.43497
31	0.291937	0.658541	0.692158	0.58873			0.464136	0.450236	0.798551		0.393828
32	0.35273	0.41467	0.748759	0.360536			0.488966	0.510558	0.490936		0.411541
33	0.399661	0.318997	0.757526	0.35603			0.733856	0.402334	0.334034		0.424342
34	0.391004	0.323978	0.709171	0.548591			0.773066	0.410382	0.430861		0.410649
35	0.477408	0.411619	0.670066	0.436566			0.672734	0.459535	0.47144		0.442893
36	0.551269	0.419755	0.416275	0.449651			0.356821	0.446294	0.462731		0.536406
37	0.511995	0.44665	0.429336	0.438106			0.288312	0.441584	0.455732		0.691901
38	0.335672	0.451054	0.406509	0.486779			0.340061	0.568497	0.450824		0.617967
39	0.344467	0.449085	0.458037	0.472847			0.37381	0.340948	0.489659		0.336154
40	0.361816	0.503232	0.503475	0.490398			0.435447	0.295193	0.55135		0.310383
41	0.452853	0.540489	0.434257	0.474791			0.414405	0.499128	0.493455		0.402239
42	0.379196	0.699658	0.454236	0.68906			0.421391	0.775153	0.424675		0.430423
43	0.399816	0.583975	0.400131	0.503696			0.437015	0.428671	0.492366		0.431915
44	0.566861	0.42547	0.416676	0.438133			0.483508	0.466108	0.687987		0.428729
45	0.597095	0.447517	0.584538	0.455169			0.695337	0.509116	0.817096		0.39591
46	0.489538	0.454619	0.686167	0.479751			0.759745	0.478971	0.793058		0.426013
47	0.353514	0.487738	0.732681	0.508887			0.747974	0.489992	0.519837		0.439158
48	0.447645	0.447727	0.513012	0.50325			0.549055	0.470846	0.436926		0.616228
49	0.38203	0.469001	0.29612	0.457316			0.348908	0.489093	0.454708		0.73264
50	0.371767	0.46614	0.351648	0.501071			0.363814	0.593739	0.452507		0.42658
51	0.431389	0.464092	0.440049	0.56682			0.438238	0.775901	0.504556		0.392183
52	0.42683	0.494441	0.4212	0.481565			0.434383	0.721162	0.507371		0.415731
53	0.573175	0.477326	0.401389	0.489137			0.426631	0.720377	0.449922		0.417928
54	0.639933	0.584801	0.411662	0.679168			0.459631	0.41799	0.504606		0.440672
55	0.537713	0.769706	0.386378	0.731573			0.433899	0.36416	0.484341		0.350937
56	0.401068	0.768222	0.38174	0.537671			0.458751	0.36488	0.473406		0.428603
57	0.348921	0.646553	0.370855	0.382038			0.405748	0.418342	0.494615		0.441458
58	0.434945	0.412454	0.397974	0.465576			0.503653	0.476955	0.584998		0.432131
59	0.431653	0.389442	0.398283	0.482515			0.468421	0.480463	0.427991		0.558023
60	0.374021	0.435137	0.412272	0.482007			0.574235	0.442322	0.485617		0.714916
61	0.542166	0.450007	0.424657	0.491542			0.756626	0.469824	0.500266		0.75429
62	0.660509	0.518278	0.436112	0.540073			0.767687	0.434446	0.456304		0.658824
63	0.563343	0.444636	0.704109	0.469202			0.740982	0.53608	0.557694		0.389611
64	0.363878	0.451061	0.798577	0.476777			0.70761	0.412069	0.788479		0.364945
65	0.379857	0.47492	0.723057	0.509621			0.419327	0.391976	0.81015		0.444259
66	0.355704	0.45511	0.418851	0.711996			0.347513	0.594612	0.714896		0.42844
67	0.397833	0.484076	0.297533	0.718019			0.413629	0.756213	0.38749		0.437381
68	0.486724	0.45695	0.373499	0.483962			0.444694	0.789249	0.355997		0.438635
69	0.427391	0.535648	0.461226	0.462662			0.433275	0.705291	0.43475		0.420782
70	0.564969	0.770853	0.432052	0.483193			0.435225	0.732224	0.471914		0.441345
71	0.563889	0.744272	0.409673	0.501068			0.454959	0.706624	0.502369		0.505865
72	0.432321	0.711069	0.426508	0.488575			0.486205	0.498532	0.563996		0.588718
73	0.498807	0.589054	0.638481	0.615224			0.594826	0.649491	0.675487		0.547499
74	0.553058	0.504492	0.696724	0.704855			0.533694	0.514382	0.785944		0.709488
75	0.533859	0.383249	0.737176	0.51551			0.335187	0.382106	0.821962		0.767545
76	0.580939	0.434493	0.547306	0.385029			0.393349	0.35021	0.528827		0.505484
77	0.43506	0.440872	0.317332	0.488068			0.50332	0.401182	0.35852		0.320628
78	0.37612	0.43733	0.409785	0.564971			0.738687	0.403839	0.388385		0.37057
79	0.452854	0.612605	0.424366	0.822702			0.744448	0.434036	0.492466		0.418947
80	0.609014	0.731302	0.439589	0.790571			0.753394	0.440539	0.4856		0.444772
81	0.578767	0.74034	0.533456	0.59037			0.699399	0.495243	0.645541		0.441884
82	0.54312	0.662463	0.359085	0.454702			0.409613	0.686492	0.78802		0.640305
83	0.388717	0.415206	0.398885	0.500017			0.362556	0.755386	0.719463		0.742668
84	0.387288	0.372445	0.403686	0.507229			0.388118	0.780712	0.696714		0.756028
85	0.502675	0.435857	0.571491	0.787745			0.412628	0.597532	0.42202		0.731881
86	0.638261	0.485989	0.738236	0.801327			0.464004	0.398796	0.394167		0.683147
87	0.579826	0.496064	0.768172	0.80812			0.536521	0.376533	0.412354		0.680348
88	0.62882	0.692111	0.706872	0.49668			0.462955	0.461242	0.671121		0.362737
89	0.668753	0.760024	0.78066	0.632167			0.760101	0.498642	0.807714		0.351894
90	0.616757	0.728814	0.40498	0.717889			0.755486	0.548983	0.714833		0.426027
91	0.569882	0.726166	0.433956	0.761507			0.746845	0.70572	0.486116		0.44199
92	0.465599	0.787376	0.59607	0.482569			0.717487	0.75707	0.424441		0.570441
93	0.612203	0.801933	0.675953	0.653905			0.706181	0.766871	0.480769		0.760406
94	0.55866	0.712057	0.80721	0.799894			0.485532	0.828085	0.528473		0.786268
95	0.57607	0.45624	0.812573	0.720908			0.372974	0.800232	0.538274		0.660515
96	0.549758	0.401589	0.764187	0.47498			0.392787	0.802535	0.544587		0.601008
97	0.515139	0.415996	0.791602	0.502376			0.480059	0.684938	0.735292		0.362693
98	0.601947	0.503946	0.792664	0.619719			0.422062	0.701506	0.790986		0.362288
99	0.476209	0.464636	0.848726	0.696606			0.474663	0.738797	0.856515		0.460919
100	0.472327	0.564398	0.529673	0.784203			0.580515	0.475998	0.716294		0.628487
101	0.453547	0.680387	0.419878	0.698538			0.43977	0.418533	0.818395		0.774648
102	0.474906	0.850553	0.446488	0.515403			0.601463	0.372734	0.475477		0.793654
103	0.556679	0.768629	0.469715	0.556805			0.813838	0.411892	0.4306		0.775168
104	0.573816	0.503542	0.499877	0.585874			0.819347	0.469531	0.528498		0.722658
105	0.560409	0.406613	0.472293	0.725598			0.822228	0.540882	0.539562		0.412114
106	0.477528	0.447475	0.502028	0.760369			0.682351	0.555896	0.728009		0.305014
107	0.516591	0.457892	0.3982	0.524959			0.429236	0.809166	0.886299		0.402289
108	0.451119	0.561349	0.470445	0.573882			0.346126	0.833363	0.822242		0.422223
109	0.424533	0.677985	0.629294	0.553427			0.329899	0.843135	0.823837		0.427054
110	0.401082	0.845	0.826511	0.49936			0.412146	0.813391	0.887584		0.415189
111	0.410827	0.861759	0.833237	0.844436			0.444945	0.796149	0.865444		0.625716
112	0.606833	0.788791	0.771247	0.760767			0.424981	0.823117	0.747602		0.771635
113	0.46443	0.785256	0.750978	0.499308			0.533434	0.561008	0.504974		0.784328
114	0.580461	0.768553	0.485548	0.440089			0.744212	0.423501	0.413003		0.746333
115	0.647218	0.759036	0.390542	0.468272			0.800842	0.407734	0.409257		0.734647
116	0.665106	0.67814	0.439297	0.730836			0.821511	0.406675	0.47476		0.695408
117	0.616977	0.447877	0.621374	0.843133			0.782451	0.547325	0.513011		0.413617
118	0.412566	0.415463	0.7874	0.759106			0.633647	0.382764	0.556487		0.334903
119	0.484151	0.39787	0.789969	0.550509			0.427101	0.422404	0.635083		0.362684
120	0.38969	0.38104	0.798844	0.431985			0.38227	0.462668	0.449301		0.441284
121	0.56375	0.372785	0.790762	0.494316			0.510614	0.533833	0.513311		0.436974
122	0.511879	0.398115	0.760569	0.504736			0.392624	0.7528	0.529364		0.531316
123	0.695785	0.422351	0.773545	0.522967			0.429272	0.840629	0.839401		0.369924
124	0.726237	0.487184	0.710224	0.811675			0.453685	0.744395	0.9283		0.435367
125	0.679781	0.483027	0.424978	0.790238			0.51614	0.775544	0.846856		0.616169
126	0.57228	0.587343	0.334734	0.737953			0.499407	0.829782	0.799903		0.771701
127	0.404655	0.821851	0.337452	0.540199			0.413101	0.733345	0.889224		0.764927
128	0.511519	0.845254	0.336487	0.381994			0.687599	0.448423	0.90223		0.787831
129	0.658343	0.825545	0.447091	0.502426			0.828814	0.383541	0.895688		0.736132
130	0.631067	0.842613	0.395826	0.499689			0.764017	0.361979	0.798715		0.455861
131	0.578561	0.685202	0.378715	0.77233			0.760608	0.347486	0.849239		0.296719
132	0.380138	0.657771	0.598453	0.825144			0.494827	0.320674	0.787438		0.261911
133	0.385078	0.426868	0.456675	0.705564			0.362034	0.301525	0.466824		0.23889
134	0.37863	0.316595	0.747033	0.430312			0.317396	0.354363	0.378736		0.2113
135	0.332258	0.299849	0.745977	0.342677			0.285895	0.302753	0.472162		0.189385
136	0.324012	0.271135	0.733144	0.301234			0.257181	0.374165	0.368355		0.203607
137	0.358473	0.244952	0.43047	0.324618			0.217788	0.363943	0.362186		0.173573
138	0.338582	0.212973	0.329673	0.261261			0.205236	0.414688	0.36109		0.152179
139	0.371076	0.192307	0.339341	0.304908			0.178145	0.438529	0.313813		0.385026
140	0.414932	0.171829	0.314622	0.400277			0.164731	0.569507	0.354581		0.518462
141	0.332497	0.170502	0.418694	0.393332			0.232014	0.317409	0.511595		0.303295
142	0.342724	0.157453	0.40473	0.433373			0.163151	0.293275	0.632278		0.241748
143	0.383334	0.177799	0.389386	0.496471			0.140873	0.414914	0.742007		0.312393
144	0.379955	0.152192	0.405445	0.481815			0.129412	0.472266	0.882129		0.386779
145	0.454864	0.140751	0.411814	0.742242			0.128526	0.458571	0.850414		0.425006
146	0.558666	0.134261	0.377468	0.783566			0.121991	0.738182	0.543238		0.478227
147	0.648943	0.126537	0.397114	0.78319			0.115465	0.778373	0.353293		0.445952
148	0.664436	0.115212	0.463342	0.677836			0.109855	0.571414	0.308103		0.586955
149	0.553928	0.117875	0.700764	0.398202			0.112515	0.346081	0.325856		0.757931
150	0.371221	0.108532	0.693187	0.332526			0.100248	0.277551	0.406423		0.762511
151	0.301112	0.108729	0.381353	0.441856			0.113703	0.255427	0.424586		0.511969
152	0.270582	0.106804	0.424712	0.431648			0.103263	0.282156	0.430488		0.315724
153	0.320763	0.116339	0.433965	0.420739			0.120691	0.317506	0.462635		0.252641
154	0.408333	0.104403	0.389124	0.444256			0.13056	0.362876	0.474212		0.268004
155	0.324699	0.10929	0.460317	0.44561			0.128584	0.344018	0.474465		0.352487
156	0.352484	0.116483	0.420553	0.479478			0.147777	0.461016	0.391566		0.362855
157	0.363531	0.124751	0.465365	0.476992			0.246144	0.441934	0.471318		0.380665
158	0.397114	0.146443	0.404002	0.523271			0.404718	0.422068	0.463055		0.429232
159	0.422489	0.293149	0.696406	0.718644			0.592848	0.45194	0.464388		0.422953
160	0.370425	0.398065	0.743226	0.713418			0.774705	0.450942	0.666427		0.422975
161	0.439489	0.426336	0.729619	0.626764			0.868568	0.721693	0.823885		0.601519
162	0.584561	0.523321	0.384241	0.317602			0.834159	0.834384	0.481481		0.757388
163	0.657549	0.532947	0.456997	0.394038			0.674175	0.683593	0.320651		0.723393
164	0.601785	0.549278	0.430628	0.430848			0.440139	0.570743	0.40135		0.434345
165	0.68173	0.477641	0.510729	0.431785			0.341201	0.338306	0.442856		0.295445
166	0.650912	0.512739	0.412408	0.420182			0.41221	0.324271	0.434745		0.294271
167	0.49	0.471366	0.444845	0.458215			0.466165	0.341259	0.489018		0.37373
168	0.320974	0.444769	0.442506	0.435199			0.433029	0.427749	0.48504		0.465934
169	0.42217	0.452981	0.453254	0.473805			0.474336	0.420862	0.52023		0.416983
170	0.356259	0.445185	0.430191	0.662461			0.708278	0.438867	0.601581		0.434862
171	0.32621	0.440656	0.57602	0.741879			0.792092	0.410892	0.767747		0.431959
172	0.374169	0.39711	0.717384	0.487029			0.804025	0.450704	0.868596		0.414157
173	0.399469	0.428474	0.736729	0.317817			0.712106	0.445539	0.74854		0.36229
174	0.374377	0.508029	0.77575	0.331531			0.718773	0.574336	0.415609		0.423324
175	0.365496	0.725275	0.462072	0.4355			0.449551	0.734749	0.314987		0.616719
176	0.476147	0.785483	0.438731	0.454374			0.342565	0.801551	0.341185		0.712429
177	0.392943	0.759952	0.45467	0.38563			0.403984	0.771258	0.462185		0.660248
178	0.388897	0.580364	0.459383	0.41824			0.47251	0.780338	0.471574		0.637867
179	0.392475	0.343382	0.417309	0.459836			0.466934	0.765233	0.443722		0.331236
180	0.436061	0.304103	0.414427	0.460372			0.458704	0.750674	0.483302		0.301304
181	0.539903	0.412672	0.45876	0.495587			0.417493	0.61891	0.471373		0.322241
182	0.619409	0.407327	0.445857	0.438052			0.466992	0.375942	0.463154		0.422845
183	0.676655	0.41657	0.403357	0.689524			0.432133	0.310408	0.46647		0.426167
184	0.652653	0.42692	0.45878	0.76674			0.427059	0.301226	0.470196		0.389271
185	0.533703	0.381304	0.426425	0.777832			0.467023	0.359572	0.459436		0.404682
186	0.402152	0.390036	0.585256	0.745769			0.461503	0.394962	0.617498		0.419009
187	0.341846	0.395662	0.73903	0.744722			0.666474	0.410349	0.743299		0.40647
188	0.372368	0.407248	0.722927	0.427741			0.789486	0.562446	0.754813		0.31226
189	0.531122	0.605451	0.590351	0.581309			0.5814	0.647314	0.7122		0.533344
190	0.580423	0.465066	0.652123	0.373449			0.772941	0.712852	0.797087		0.705416
191	0.61651	0.403364	0.698416	0.375007			0.578073	0.771882	0.764556		0.694603
192	0.478475	0.425623	0.558607	0.481697			0.47017	0.760877	0.818423		0.418364
193	0.491774	0.437871	0.315638	0.480407			0.372047	0.77087	0.800254		0.342025
194	0.477542	0.410165	0.370922	0.337358			0.437171	0.76972	0.725116		0.33938
195	0.373468	0.467339	0.396478	0.309613			0.424975	0.688907	0.426819		0.443054
196	0.596912	0.602126	0.405472	0.387838			0.450113	0.736094	0.340838		0.409028
197	0.613861	0.82876	0.436604	0.443202			0.442733	0.580827	0.36904		0.501224
198	0.605177	0.815834	0.435728	0.468682			0.633018	0.373444	0.436081		0.623281
199	0.445187	0.749514	0.396882	0.483474			0.798231	0.415772	0.503981		0.722421
200	0.417858	0.429288	0.519257	0.481784			0.782003	0.352128	0.636722		0.734132
201	0.363154	0.32278	0.664664	0.613538			0.746778	0.425081	0.70326		0.679339
202	0.443059	0.366002	0.690996	0.430091			0.723587	0.504012	0.842014		0.499013
203	0.637414	0.479916	0.794498	0.467913			0.595425	0.477846	0.854496		0.273579
204	0.60592	0.436451	0.80097	0.472614			0.399835	0.525096	0.851522		0.252216
205	0.593416	0.43107	0.485018	0.771844			0.430078	0.702287	0.516399		0.313809
206	0.625672	0.419794	0.453671	0.810844			0.448895	0.850516	0.403574		0.420975
207	0.678146	0.680904	0.448674	0.492887			0.499294	0.835075	0.494045		0.427936
208	0.605942	0.805393	0.472703	0.494316			0.419353	0.80175	0.561368		0.464973
209	0.662502	0.788853	0.504577	0.62464			0.531448	0.539671	0.510688		0.714519
210	0.664911	0.777442	0.619562	0.778627			0.598415	0.490241	0.67534		0.701186
211	0.666902	0.431785	0.832329	0.783391			0.77134	0.412365	0.82133		0.6277
212	0.528822	0.410087	0.740233	0.678915			0.782656	0.401373	0.922966		0.630004
213	0.669325	0.401614	0.631881	0.507832			0.725428	0.466804	0.846425		0.681749
214	0.655329	0.449055	0.447601	0.52972			0.484532	0.49482	0.70413		0.725029
215	0.61463	0.588231	0.45268	0.536746			0.387602	0.647959	0.837946		0.586536
216	0.596854	0.707033	0.587095	0.78956			0.454195	0.829692	0.844858		0.725983
217	0.539987	0.782663	0.444896	0.785231			0.494453	0.822263	0.793047		0.744121
218	0.498279	0.733053	0.48022	0.477298			0.495151	0.836534	0.461106		0.717519
219	0.441132	0.592901	0.477137	0.45901			0.47002	0.771309	0.421559		0.721773
220	0.521036	0.364711	0.506589	0.531937			0.456345	0.795635	0.581907		0.563388
221	0.610796	0.341929	0.612956	0.809197			0.649965	0.814551	0.492426		0.342512
222	0.466165	0.377958	0.831553	0.821159			0.785946	0.786495	0.472695		0.414623
223	0.461053	0.373711	0.760174	0.725372			0.762335	0.787833	0.544134		0.451574
224	0.432194	0.391244	0.480799	0.484591			0.707776	0.634593	0.540353		0.412402
225	0.412773	0.434576	0.415018	0.571527			0.693584	0.747497	0.518829		0.411917
226	0.427142	0.666447	0.459272	0.68261			0.435555	0.795415	0.801719		0.448059
227	0.492431	0.778977	0.451444	0.887121			0.423477	0.830039	0.789334		0.448072
228	0.541543	0.842459	0.471353	0.821229			0.487869	0.730601	0.893111		0.571639
229	0.617061	0.768253	0.599337	0.8871			0.415459	0.817142	0.870586		0.46445
230	0.567614	0.795104	0.734277	0.762919			0.475489	0.628259	0.838657		0.728221
231	0.595752	0.751425	0.836483	0.621478			0.456099	0.579597	0.879914		0.747486
232	0.375959	0.788099	0.822399	0.495697			0.458803	0.465549	0.840444		0.756314
233	0.513338	0.522317	0.718283	0.455866			0.566513	0.424755	0.813085		0.593703
234	0.682238	0.412367	0.647637	0.482954			0.600809	0.418568	0.807166		0.343963
235	0.631684	0.42323	0.46666	0.478791			0.817854	0.493085	0.822456		0.300938
236	0.692194	0.456182	0.467968	0.487062			0.787334	0.466731	0.697353		0.408901
237	0.611455	0.471904	0.436749	0.623432			0.678681	0.464269	0.389677		0.442743
238	0.441083	0.465004	0.533088	0.894227			0.560934	0.438945	0.363097		0.451281
239	0.435481	0.417615	0.710667	0.812727			0.405013	0.451659	0.329101		0.568387
240	0.469908	0.450645	0.868425	0.482279			0.477408	0.511249	0.390282		0.737745
241	0.636578	0.484816	0.858354	0.458973			0.483641	0.542948	0.454651		0.748672
242	0.642877	0.485439	0.860624	0.462821			0.456182	0.785913	0.470309		0.767856
243	0.741441	0.519157	0.768946	0.696468			0.527348	0.823194	0.492017		0.756121
244	0.683983	0.623156	0.823048	0.815612			0.749605	0.836615	0.669284		0.77663
245	0.554933	0.765479	0.818301	0.821478			0.781379	0.721112	0.792757		0.742331
246	0.496056	0.875711	0.649538	0.804805			0.721916	0.739661	0.850324		0.802273
247	0.45123	0.853751	0.426034	0.755508			0.493093	0.492987	0.839141		0.714801
248	0.341654	0.792256	0.399428	0.731145			0.401082	0.434584	0.900773		0.450647
249	0.363135	0.724851	0.465479	0.691481			0.691108	0.411524	0.852948		0.345235
250	0.402862	0.442906	0.444556	0.381685			0.765959	0.418937	0.840672		0.386288
251	0.416224	0.371557	0.504652	0.366218			0.769635	0.44924	0.840929		0.408095
252	0.569233	0.35924	0.508511	0.331152			0.703685	0.396431	0.498582		0.402483
253	0.657446	0.367005	0.79798	0.332988			0.429343	0.443479	0.452387		0.389502
254	0.662385	0.3994	0.838413	0.426372			0.349306	0.685786	0.456696		0.37805
255	0.46485	0.390993	0.720187	0.374698			0.327177	0.598212	0.493192		0.32046
256	0.441605	0.426277	0.414836	0.745665			0.368847	0.806462	0.490512		0.433318
257	0.319409	0.489536	0.390542	0.811453			0.330959	0.814797	0.452155		0.325639
258	0.271894	0.741864	0.474305	0.735922			0.373637	0.537781	0.472781		0.366938
259	0.274609	0.844044	0.405995	0.750065			0.414871	0.42207	0.405976		0.312504

## Sheet: Figure EV4H
	vehicle																BAY60
Day	0.503423	0.598063				0.495536	0.469643	0.405357	0.379464	0.471429	0.445316	0.440451	0.483297	0.502883			0.623243	0.675136	0.581081	0.602162	0.4875	0.508036			0.561607		0.548172	0.512248	0.531771		0.468041
Night	0.549653	0.570005				0.569091	0.580909	0.553636	0.451818	0.541818	0.524553	0.562993	0.590206	0.582339			0.682015	0.71233	0.634644	0.65202	0.589091	0.571818			0.650909		0.65346	0.589358	0.638697		0.527114

## Sheet: Figure EV4I
vehicle																BAY60
5			8.5		9.45	8.6	7.5	6.9	9.1	7.95	7.45	7	8.2			8.7	13.8	9	10.8	8.35	8.65			11.5		8.05	7.55	7.95		6.7

## Sheet: Figure EV4J
	vehicle										BAY60
Day	561.451	570.037				534.321	605.098	561.241	478.821	895.384	1007.5	817.306	984.344	1120.8	6583.38	4844.66			1965.86
Night	786.965	878.996				656.427	639.455	966.064	721.764	998.718	1515.87	968.629	1205.82	1768.51	4727.14	4214.19			3095.46

[truncated: 1 more sheets: Sheet11]
